# Supplementary material for: Pathway analysis of the transcriptome and metabolome of salt sensitive and tolerant poplar species reveals evolutionary adaption of stress tolerance mechanisms
Source: BMC Plant Biol. 2010 Jul 17;10:150. doi: 10.1186/1471-2229-10-150 (PMC3095294; doi:10.1186/1471-2229-10-150)
Supplement: Additional file 1 — Table S1: List of genes with significantly different signal intensities in P. euphratica compared with P. × canescens. The table contains fold-change of P. euphratica/P. × canescens, filter settings according to Table 2 in the manuscript and genes present after application of filters. Table S2: Mapman analysis of genes with significant differences in transcript levels P. euphratica compared with P. × canescens. The gene list with AGI annotations obtained after filer 5 was used and genes were to the 35 categories present under "Mapman overview". Table S3: List of metabolites with significant differences between P. euphratica compared with P. × canescens. Positive peak ratios indicate significant enrichment in P. euphratica and negative ratios indicate significant enrichment in P. × canescens, respectively. Table S4: Primers used to determine gene expression by qRT-PCR. Gene names, accession numbers and primer sequences are shown. [file 1471-2229-10-150-S1.XLS]

## Sheet: S1
Additional file 1, Table S1: List of genes with significantly different signal intensities in P. euphratica compared with P. x canescens. Fold-change = P. euphratica/P. canescens, Filters according to Table 2 in the manuscript, + gene present after application of filter
				Filter							Probe set	Best match with TAIR	GO slim Terms																GO terms
Affymetrix ID	Fold-change	JGI gene model	Annotation	f1 - present/absent	f2 - probe set SD	f3 - annotation	f4 - species used for probe set construction	f4*	f5 - duplicates	f5*	Organism	AGI	GO slim 1	GO slim 2	GO slim 3	GO slim 4	GO slim 5	GO slim 6	GO slim 7	GO slim 8	GO slim 9	GO slim 10	GO slim 11	GO slim 12	GO slim 13	GO slim 14	GO slim 15	GO slim 16	GO term 1	GO term 2	GO term 3	GO term 4	GO term 5	GO term 6	GO term 7	GO term 8	GO term 9	GO term 10	GO term 11	GO term 12	GO term 13	GO term 14	GO term 15	GO term 16	GO term 17	GO term 18	GO term 19	GO term 20	GO term 21
Ptp.864.3.S1_at	340.703	eugene3.00140847	expressed protein : :supported by full-length cDNA: Ceres:6957.	+	+	+		+		+	tremula × tremuloides	At4g02920	unknown biological processes	unknown cellular components	unknown molecular functions														molecular function unknown	cellular component unknown	biological process unknown
PtpAffx.25286.1.S1_at	254.129	estExt_fgenesh4_pg.C_LG_I1368	GTP-binding protein	+	+	+	+	+	+	+	trichocarpa	At3g16100	nucleotide binding	other cellular processes	other intracellular components	other metabolic processes	signal transduction	transcription	transport										GTP binding	intracellular	regulation of transcription, DNA-dependent	regulation of transcription, DNA-dependent	regulation of transcription, DNA-dependent	small GTPase mediated signal transduction	protein transport
PtpAffx.19546.1.S1_at	239.78	fgenesh4_pg.C_scaffold_57000187	putative protein : similar to unknown protein (gb|AAF30317.1):supported by full-length cDNA: Ceres:101665.	+	+	+	+	+	+	+	trichocarpa × nigra	At5g49610	unknown biological processes	unknown cellular components	unknown molecular functions														molecular function unknown	cellular component unknown	biological process unknown
PtpAffx.30760.1.A1_at	216.797	estExt_fgenesh4_pg.C_LG_VI0419	protease-like protein : INSULIN-DEGRADING ENZYME - Rattus norvegicus	+	+	+	+	+	+	+	trichocarpa × nigra	At3g57470	hydrolase activity	other cellular processes	other metabolic processes	protein metabolism	unknown cellular components												metalloendopeptidase activity	cellular component unknown	proteolysis	proteolysis	proteolysis
PtpAffx.12284.2.S1_a_at	194.169	estExt_fgenesh4_pg.C_LG_I1115	putative aspartate aminotransferase : similar to aspartate aminotransferase B GB:Q06191 [Sinorhizobium meliloti]: supported by cDNA: gi_20260519	+	+	+	+	+	+	+	trichocarpa	At1g80360	other cellular processes	other metabolic processes	transferase activity														asparagine catabolic process	asparagine catabolic process	transaminase activity	biosynthetic process	aspartate transamidation	aspartate transamidation	glutamate catabolic process to oxaloacetate	glutamate catabolic process to oxaloacetate
PtpAffx.114168.1.A1_at	192.816	gw1.70.142.1	unknown protein :	+	+	+		+		+	tremula × tremuloides	At1g72030	other metabolic processes	transferase activity															N-acetyltransferase activity	metabolic process
PtpAffx.5801.1.S1_at	156.912	estExt_fgenesh4_pm.C_LG_XI0255	expressed protein : :supported by full-length cDNA: Ceres:41712.	+	+	+	+	+	+	+	trichocarpa × nigra	At2g42680	DNA or RNA binding	nucleus	other biological processes	other cellular processes	other intracellular components	other metabolic processes	protein binding	transcription									DNA binding	transcription coactivator activity	nucleolus	nucleolus	transcription	response to ethylene stimulus	positive regulation of transcription	positive regulation of transcription	positive regulation of transcription
PtpAffx.796.1.A1_at	152.953	grail3.0032001501	putative aspartic proteinase : similar to GB:AAC49730:supported by full-length cDNA: Ceres:8972.	+	+	+	+	+	+	+	euramericana	At1g11910	hydrolase activity	other cellular processes	other cytoplasmic components	other intracellular components	other membranes	other metabolic processes	protein metabolism										pepsin A activity	lysosome	lysosome	proteolysis	proteolysis	proteolysis	endomembrane system
PtpAffx.37994.1.A1_at	141.39	estExt_fgenesh4_pm.C_LG_XII0196	expressed protein : : supported by cDNA: gi_6715513_gb_AF220759.1_AF220759	+	+	+	+	+	+	+	trichocarpa	At1g70330	other membranes	transport	transporter activity														nucleoside transmembrane transporter activity	transport	nucleoside transmembrane transporter activity, against a concentration gradient	membrane
PtpAffx.249.493.S1_at	138.945	eugene3.00050538	putative protein : beta-ketoadipate enol-lactone hydrolase	+	+	+	+	+	+	+	euramericana	At4g37470	hydrolase activity	other cellular processes	other metabolic processes	unknown cellular components													cellular component unknown	hydrolase activity	catechol catabolic process, ortho-cleavage	catechol catabolic process, ortho-cleavage	protocatechuate catabolic process, ortho-cleavage	protocatechuate catabolic process, ortho-cleavage
PtpAffx.44523.1.S1_a_at	133.027	gw1.VIII.1883.1	putative thioredoxin : similar to thioredoxin GB:S58123 [Arabidopsis thaliana]	+	+	+	+	+	+	+	trichocarpa	At1g69880	other cellular processes	other enzyme activity	other metabolic processes	protein metabolism	unknown cellular components												cellular component unknown	N-terminal protein myristoylation	N-terminal protein myristoylation	N-terminal protein myristoylation	thiol-disulfide exchange intermediate activity	cell redox homeostasis
PtpAffx.44158.1.A1_at	123.156	fgenesh4_pg.C_LG_VI000528	xyloglucan endotransglycosylase (XTR-6) : identical to xyloglucan endotransglycosylase-related protein GI:1244758 from [Arabidopsis thaliana]: supported by cDNA: gi_1244757_gb_U43488.1_ATU43488	+	+	+	+	+	+	+	trichocarpa	At4g25810	cell wall	extracellular	hydrolase activity	other cellular processes	other membranes	other metabolic processes											cell wall	carbohydrate metabolic process	glucan metabolic process	glucan metabolic process	endomembrane system	hydrolase activity, acting on glycosyl bonds	apoplast
PtpAffx.31574.1.A1_at	123.03	estExt_fgenesh4_pg.C_LG_II0790	unknown protein : similar to hypothetical protein GB:P34661 [Caenorhabditis elegans]: supported by cDNA: gi_20260379	+	+	+	+	+	+	+	trichocarpa × deltoides	At1g77710	unknown biological processes	unknown cellular components															cellular component unknown	biological process unknown
PtpAffx.80076.1.S1_at	116.715	gw1.I.2107.1	cytochrome P450	+	+	+	+	+	+	+	trichocarpa	At3g56630	electron transport or energy pathways	other binding	other membranes														electron transport	endomembrane system	oxygen binding
PtpAffx.1912.3.S1_a_at	116.537	eugene3.00160950	expressed protein : :supported by full-length cDNA: Ceres:19154.	+	+	+	+	+	+	+	trichocarpa × nigra	At3g09350	other binding	unknown biological processes	unknown cellular components														binding	cellular component unknown	biological process unknown
PtpAffx.210439.1.S1_at	96.811	gw1.XII.101.1	hypothetical protein : predicted by genemark.hmm	+	+	+	+	+	+	+	trichocarpa	At1g54280	hydrolase activity	other membranes	transport	transporter activity													transport	cation transport	ATPase activity, coupled to transmembrane movement of ions, phosphorylative mechanism	ATPase activity, coupled to transmembrane movement of ions, phosphorylative mechanism	membrane	integral to membrane
PtpAffx.218829.1.S1_s_at	96.5783	eugene3.02160013	putative GTP pyrophosphokinase : similar to bacterial GTP pyrophosphokinases (RelA) similar to B. subtilis RelA (EC 2.7.6.5)	+	+	+	+	+	+	+	trichocarpa	At4g02260	chloroplast	other cellular processes	other enzyme activity	other metabolic processes													catalytic activity	chloroplast	guanosine tetraphosphate metabolic process	guanosine tetraphosphate metabolic process
PtpAffx.217276.1.S1_s_at	92.378	eugene3.01640055	potassium uptake transporter - like protein : potassium transport protein TRK1	+	+	+	+	+	+	+	trichocarpa	At4g10310	other membranes	response to abiotic or biotic stimulus	response to stress	transport	transporter activity												sodium ion transport	response to salt stress	response to salt stress	sodium ion transmembrane transporter activity	integral to membrane
PtpAffx.32661.1.S1_a_at	88.5926	estExt_Genewise1_v1.C_860386	putative protein : carbonyl reductase (NADPH) - Rattus norvegicus	+	+	+		+		+	tremula	At3g61220	other enzyme activity	other metabolic processes	unknown cellular components														cellular component unknown	metabolic process	oxidoreductase activity
PtpAffx.159967.1.A1_s_at	84.3059	estExt_fgenesh4_pg.C_LG_IV1493	putative transportin :	+	+	+	+	+	+	+	trichocarpa × deltoides	At2g16950	cell organization and biogenesis	nucleus	other cellular processes	other cytoplasmic components	other intracellular components	other membranes	other metabolic processes	protein metabolism	transport	transporter activity							protein import into nucleus, docking	protein import into nucleus, docking	protein import into nucleus, docking	protein import into nucleus, docking	protein import into nucleus, docking	nucleus	nuclear pore	nuclear pore	nuclear pore	cytoplasm	protein transporter activity
Ptp.4275.2.S1_at	76.8288	estExt_Genewise1_v1.C_LG_XI3768	zinc-binding protein-like : : supported by full-length cDNA: Ceres: 21629.	+	+	+	+	+	+	+	trichocarpa × deltoides	At5g53940	unknown biological processes																biological process unknown
PtpAffx.201436.1.S1_at	76.7901	fgenesh4_pg.C_LG_I003236	hypothetical protein : predicted by genemarkHMM	+	+	+	+	+	+	+	trichocarpa	At1g20925	other membranes	transport	transporter activity														auxin:hydrogen symporter activity	auxin polar transport	endomembrane system	integral to membrane
PtpAffx.59940.1.S1_s_at	74.936	estExt_fgenesh4_pg.C_LG_XIX0853	glycosyl hydrolase family 19 (class IV chitinase) : almost identical to class IV chitinase from GI:2597826 [Arabidopsis thaliana]	+	+	+		+		+	alba × tremulavar.glandulosa	At3g54420	developmental processes	hydrolase activity	other cellular processes	other membranes													chitinase activity	hypersensitive response	somatic embryogenesis	endomembrane system
PtpAffx.50521.1.A1_s_at	72.3381	estExt_fgenesh4_pm.C_LG_IX0450	putative hydroxymethylglutaryl-CoA lyase : : supported by cDNA: gi_11935188_gb_AF327420.1_AF327420	+	+	+	+	+	+	+	trichocarpa	At2g26800	mitochondria	other cellular processes	other enzyme activity	other metabolic processes													hydroxymethylglutaryl-CoA lyase activity	mitochondrion	leucine metabolic process	leucine metabolic process
Ptp.644.1.S1_at	67.2387	grail3.0018006801	pinoresinol-lariciresinol reductase	+	+	+	+	+	+	+	trichocarpa	At1g32100	other enzyme activity	other metabolic processes	unknown cellular components														cellular component unknown	regulation of nitrogen utilization	pinoresinol reductase activity
PtpAffx.4834.1.S1_a_at	65.0728	estExt_fgenesh4_kg.C_400002	expressed protein : :supported by full-length cDNA: Ceres:40641.	+	+	+	+	+	+	+	trichocarpa × nigra	At2g44670	unknown biological processes	unknown cellular components	unknown molecular functions														molecular function unknown	cellular component unknown	biological process unknown
PtpAffx.89849.1.S1_at	63.6258	gw1.XIV.3201.1	pitrilysin :	+	+	+		+		+	tremula	At5g42390	hydrolase activity	mitochondria	other cellular processes	other metabolic processes	protein metabolism												metalloendopeptidase activity	mitochondrion	proteolysis	proteolysis	proteolysis
PtpAffx.155350.1.S1_at	63.5665	fgenesh4_pg.C_LG_V000555	cysteine proteinase RD21A : identical to thiol protease RD21A SP:P43297 from [Arabidopsis thaliana]	+	+	+	+	+	+	+	trichocarpa × deltoides	At1g47128	hydrolase activity	other membranes	response to abiotic or biotic stimulus	response to stress													cysteine-type peptidase activity	response to water deprivation	response to water deprivation	endomembrane system
PtpAffx.107444.1.A1_at	61.6524	fgenesh4_pg.C_LG_III000356	anthranilate N-hydroxycinnamoyl:benzoyltransferase - like protein : anthranilate N-hydroxycinnamoyl:benzoyltransferase	+	+	+	+	+	+	+	trichocarpa	At3g50280	transferase activity	unknown biological processes	unknown cellular components														cellular component unknown	biological process unknown	transferase activity
PtpAffx.200780.1.S1_s_at	60.1769	fgenesh4_pm.C_LG_I000672	taxane 13-alpha-hydroxylase(cytochrome p450 family)	+	+	+	+	+	+	+	trichocarpa	At2g29090	developmental processes	other binding	other cellular processes	other enzyme activity	other membranes	other metabolic processes	response to abiotic or biotic stimulus										response to red or far red light	abscisic acid metabolic process	abscisic acid metabolic process	response to red light	(+)-abscisic acid 8'-hydroxylase activity	endomembrane system	oxygen binding	release of seed from dormancy
Ptp.1504.2.S1_at	59.8944	estExt_Genewise1_v1.C_LG_IV3101	DNA-directed RNA polymerase (EC 2.7.7.6) II second largest chain :	+	+	+	+	+	+	+	trichocarpa	At4g21710	developmental processes	DNA or RNA binding	nucleus	other intracellular components	transcription	transferase activity											DNA binding	DNA-directed RNA polymerase activity	transcription	embryonic development ending in seed dormancy	DNA-directed RNA polymerase II, holoenzyme	DNA-directed RNA polymerase II, holoenzyme
PtpAffx.29235.1.A1_at	58.6371	eugene3.156790001	nucleoid DNA-binding protein cnd41 - like protein : nucleoid DNA-binding protein cnd41	+	+	+	+	+	+	+	trichocarpa × nigra	At5g10770	DNA or RNA binding	other cellular processes	other metabolic processes	protein metabolism													DNA binding	proteolysis	proteolysis	proteolysis
PtpAffx.475.2.A1_at	52.9852	estExt_fgenesh4_pm.C_LG_XII0386	auxin response transcription factor (ARF1) : identical to auxin response factor 1 GI:2245378 from [Arabidopsis thaliana]: supported by cDNA: gi_2245377_gb_U83245.1_ATU83245	+	+	+		+		+	tremula × tremuloides	At1g59750	DNA or RNA binding	nucleus	other biological processes	other cellular processes	other metabolic processes	transcription	transcription factor activity										DNA binding	transcription factor activity	nucleus	regulation of transcription, DNA-dependent	regulation of transcription, DNA-dependent	regulation of transcription, DNA-dependent	response to auxin stimulus	leaf senescence	negative regulation of transcription	negative regulation of transcription	negative regulation of transcription
PtpAffx.5875.2.A1_a_at	51.4089	gw1.VI.811.1	hairpin-induced protein	+	+	+	+	+	+	+	trichocarpa	At3g52470	other membranes	unknown biological processes															biological process unknown	endomembrane system
PtpAffx.249.101.A1_x_at	48.3846	estExt_Genewise1_v1.C_LG_X0940	initiation factor 5A-4 : identical to initiation factor 5A-4 GB:AAD39281 GI:5080771 from (Arabidopsis thaliana): supported by cDNA: gi_12407784_gb_AF296082.1_AF296082	+	+	+	+	+	+	+	trichocarpa × deltoides	At1g13950	cell organization and biogenesis	nucleic acid binding	other cellular processes	other metabolic processes	protein metabolism	unknown cellular components											translation initiation factor activity	cellular component unknown	translational initiation	translational initiation	translational initiation	translational initiation
Ptp.2467.1.A1_at	48.28	gw1.XIX.2748.1	xyloglucan endotransglycosylase	+	+	+	+	+	+	+	trichocarpa	At4g03210	cell wall	extracellular	hydrolase activity	other cellular processes	other membranes	other metabolic processes	transferase activity										cell wall	carbohydrate metabolic process	glucan metabolic process	glucan metabolic process	endomembrane system	xyloglucan:xyloglucosyl transferase activity	hydrolase activity, acting on glycosyl bonds	apoplast
PtpAffx.214036.1.S1_at	48.1731	gw1.XVIII.647.1	unknown protein :	+	+	+	+	+	+	+	trichocarpa	At1g19110	unknown biological processes	unknown cellular components	unknown molecular functions														molecular function unknown	cellular component unknown	biological process unknown
PtpAffx.157992.1.A1_at	47.4758	estExt_fgenesh4_pg.C_LG_X0989	putative phosphoglucomutase : similar to GB:AAD13031 and GB:AAC50049	+	+	+	+	+	+	+	trichocarpa	At1g23190	other cytoplasmic components	other enzyme activity	other metabolic processes														phosphoglucomutase activity	cytoplasm	carbohydrate metabolic process
PtpAffx.6933.1.A1_at	46.5824	estExt_Genewise1_v1.C_LG_XVIII1927	enhancer of rudimentary : : supported by cDNA: gi_1595811_gb_U67398.1_ATU67398	+	+	+	+	+	+	+	trichocarpa × deltoides	At5g10810	unknown biological processes																biological process unknown
PtpAffx.88450.1.A1_at	46.3539	gw1.XII.19.1	glycine-rich RNA-binding protein : RNA-binding protein	+	+	+	+	+	+	+	trichocarpa	At5g61030	DNA or RNA binding	mitochondria															RNA binding	mitochondrion
PtpAffx.127968.2.A1_a_at	41.399	fgenesh4_pg.C_scaffold_40000309	subtilisin-like serine protease : contains similarity to subtilisin-like protease ag12 GI:757522 from [Alnus glutinosa]	+	+	+	+	+	+	+	nigra	At5g67090	hydrolase activity	other cellular processes	other membranes	other metabolic processes	protein metabolism												subtilase activity	proteolysis	proteolysis	proteolysis	endomembrane system
PtpAffx.3086.1.A1_at	40.9025	eugene3.00091256	expressed protein : : supported by cDNA: gi_5107173_gb_AF150093.1_AF150093	+	+	+	+	+	+	+	trichocarpa × nigra	At2g29530	cell organization and biogenesis	mitochondria	other cytoplasmic components	other intracellular components	other membranes	protein binding	transport	transporter activity									mitochondrion	mitochondrial inner membrane	mitochondrial inner membrane	mitochondrial inner membrane	mitochondrial inner membrane	mitochondrial intermembrane space	mitochondrial intermembrane space	mitochondrial intermembrane space	protein targeting to mitochondrion	protein targeting to mitochondrion	P-P-bond-hydrolysis-driven protein transmembrane transporter activity	P-P-bond-hydrolysis-driven protein transmembrane transporter activity
Ptp.8030.1.S1_s_at	40.2167	estExt_Genewise1_v1.C_401069	cytochrome b5 (dbj|BAA74840.1) : : supported by full-length cDNA: Ceres: 27167.	+	+	+	+	+	+	+	trichocarpa × deltoides	At5g48810	electron transport or energy pathways	ER	other cytoplasmic components	other enzyme activity	other intracellular components	other membranes											endoplasmic reticulum	endoplasmic reticulum membrane	endoplasmic reticulum membrane	endoplasmic reticulum membrane	endoplasmic reticulum membrane	electron transport	electron carrier activity
PtpAffx.203561.1.S1_at	39.9787	eugene3.00031689	NADPH:quinone oxidoreductase (NQR) : nearly identical to NADPH:quinone oxidoreductase (NQR) GB:AF145234 [Arabidopsis thaliana]: supported by cDNA: gi_5002231_gb_AF145234.1_AF145234	+	+	+	+	+	+	+	trichocarpa	At3g27890	other enzyme activity																FMN reductase activity
PtpAffx.215579.1.S1_at	39.1581	gw1.125.153.1	cytochrome p450	+	+	+	+	+	+	+	trichocarpa	At5g24910	electron transport or energy pathways	other binding	other membranes														electron transport	endomembrane system	oxygen binding
PtpAffx.6940.1.S1_a_at	38.3396	estExt_fgenesh4_pg.C_LG_XIX0478	alcohol dehydrogenase ADH	+	+	+		+		+	tremula	At1g22430	other binding	other enzyme activity	unknown cellular components														cellular component unknown	zinc ion binding	oxidoreductase activity
PtpAffx.14400.2.S1_at	37.5032	estExt_fgenesh4_pg.C_LG_I2806	putative protein : ribosomal protein S8 - Zea mays	+	+	+	+	+	+	+	trichocarpa	At5g20290	cell organization and biogenesis	cytosol	other cellular processes	other cytoplasmic components	other intracellular components	other metabolic processes	protein metabolism	ribosome	structural molecule activity								structural constituent of ribosome	cytosolic ribosome (sensu Eukaryota)	cytosolic ribosome (sensu Eukaryota)	cytosolic ribosome (sensu Eukaryota)	cytosolic ribosome (sensu Eukaryota)	ribosome	cytosolic small ribosomal subunit (sensu Eukaryota)	cytosolic small ribosomal subunit (sensu Eukaryota)	cytosolic small ribosomal subunit (sensu Eukaryota)	cytosolic small ribosomal subunit (sensu Eukaryota)	translation	translation	translation	ribosome biogenesis and assembly
PtpAffx.224210.1.S1_s_at	37.3086	gw1.I.5826.1	putative protein : berberine bridge enzyme	+	+	+	+	+	+	+	trichocarpa	At4g20800	electron transport or energy pathways	other membranes															electron transport	endomembrane system
PtpAffx.148161.1.S1_at	36.8063	eugene3.08360002	disease resistance protein (NBS-LRR class)	+	+	+		+		+	tremula × tremuloides	At4g27220	nucleotide binding	other biological processes	protein binding														protein binding	ATP binding	defense response
PtpAffx.79954.1.S1_at	36.6659	estExt_Genewise1_v1.C_LG_IV1821	postsynaptic protein CRIPT	+	+	+	+	+	+	+	deltoides	At1g61780	unknown biological processes	unknown cellular components	unknown molecular functions														molecular function unknown	cellular component unknown	biological process unknown
Ptp.6134.1.S1_at	36.0497	gw1.IV.722.1	Expressed protein : : supported by cDNA: gi_15027870_gb_AY045792.1_	+	+	+	+	+	+	+	trichocarpa × deltoides	At2g21385	chloroplast	unknown biological processes	unknown molecular functions														molecular function unknown	biological process unknown	chloroplast
Ptp.6057.1.S1_at	35.9791	gw1.I.9239.1	putative leucoanthocyanidin dioxygenase (LDOX) : :supported by full-length cDNA: Ceres:42959.	+	+	+	+	+	+	+	trichocarpa	At4g22880	cell organization and biogenesis	other biological processes	other cellular processes	other enzyme activity	other metabolic processes	response to stress	unknown cellular components										cellular component unknown	vacuole organization and biogenesis	response to wounding	anthocyanin biosynthetic process	anthocyanin biosynthetic process	response to jasmonic acid stimulus	proanthocyanidin biosynthetic process	proanthocyanidin biosynthetic process	leucocyanidin oxygenase activity
PtpAffx.207553.1.S1_at	35.7867	eugene3.00080178	putative protein : various predicted proteins	+	+	+	+	+	+	+	trichocarpa	At3g54260	other membranes	unknown biological processes															biological process unknown	endomembrane system
PtpAffx.1269.1.A1_a_at	35.6595	estExt_Genewise1_v1.C_LG_XIII2097	putative thioredoxin : similar to ESTs gb|T46281	+	+	+	+	+	+	+	trichocarpa × deltoides	At1g08570	other cellular processes	other enzyme activity	unknown cellular components														cellular component unknown	thiol-disulfide exchange intermediate activity	cell redox homeostasis
PtpAffx.140781.1.A1_at	35.4862	gw1.XIV.2884.1	tRNA isopentenyl transferase -like protein : tRNA isopentenyl transferase	+	+	+	+	+	+	+	trichocarpa	At3g63110	other cellular processes	other metabolic processes	transferase activity	unknown cellular components													cellular component unknown	cytokinin biosynthetic process	cytokinin biosynthetic process	transferase activity, transferring alkyl or aryl (other than methyl) groups
PtpAffx.6494.1.A1_at	35.1849	gw1.134.201.1	putative protein : proline-rich protein APG	+	+	+	+	+	+	+	trichocarpa × deltoides	At5g03610	hydrolase activity	other membranes	other metabolic processes														carboxylesterase activity	lipid metabolic process	endomembrane system
PtpAffx.83404.1.A1_at	34.1365	fgenesh4_pm.C_LG_IX000451	flavonoid 3'-hydroxylase (F3'H) : : supported by cDNA: gi_10334803_gb_AF271649.1_AF271649	+	+	+		+		+	tremuloides	At5g07990	other binding	other cellular processes	other enzyme activity	other metabolic processes	response to abiotic or biotic stimulus												response to UV	flavonoid biosynthetic process	flavonoid biosynthetic process	flavonoid 3'-monooxygenase activity	oxygen binding
PtpAffx.122940.1.S1_at	34.044	gw1.XII.1817.1	glycosyl hydrolase family 1 : similar to beta-glucosidase BGQ60 precursor GB:A57512 [Hordeum vulgare]:supported by full-length cDNA: Ceres:11984.	+	+	+	+	+	+	+	trichocarpa × nigra	At3g18080	cell wall	hydrolase activity	other metabolic processes														hydrolase activity, hydrolyzing O-glycosyl compounds	carbohydrate metabolic process	cellulose and pectin-containing cell wall
PtpAffx.205458.1.S1_at	33.9675	estExt_Genewise1_v1.C_LG_V4674	putative protein : strong similarity to unknown protein (emb|CAB89401.1): supported by cDNA: gi_14030730_gb_AF375456.1_AF375456	+	+	+	+	+	+	+	trichocarpa	At5g65380	developmental processes	other membranes	transporter activity														transporter activity	ripening	antiporter activity	membrane
PtpAffx.2229.1.S1_at	33.646	estExt_Genewise1_v1.C_LG_XIV0250	glutathione transferase	+	+	+	+	+	+	+	trichocarpa × deltoides	At1g02930	mitochondria	other cellular processes	other cytoplasmic components	other metabolic processes	response to abiotic or biotic stimulus	response to stress	transferase activity										glutathione transferase activity	cytoplasm	mitochondrion	response to stress	response to oxidative stress	toxin catabolic process	toxin catabolic process	response to water deprivation	response to water deprivation
Ptp.6252.1.S1_a_at	33.1724	estExt_Genewise1_v1.C_LG_V1745	expressed protein : :supported by full-length cDNA: Ceres:9435.	+	+	+	+	+	+	+	deltoides	At1g75750	cell organization and biogenesis	cell wall	other biological processes	other cellular processes	unknown molecular functions												molecular function unknown	cellulose and pectin-containing cell wall	response to abscisic acid stimulus	response to gibberellin stimulus	response to brassinosteroid stimulus	unidimensional cell growth	unidimensional cell growth
PtpAffx.26561.1.A1_at	32.5845	gw1.VII.1651.1	putative protein : predicted protein	+	+	+	+	+	+	+	trichocarpa	At3g52950	chloroplast																chloroplast
PtpAffx.7984.1.S1_at	32.3013	gw1.28.53.1	germin-like protein : : supported by cDNA: gi_14517363_gb_AY039516.1_	+	+	+		+		+	tremuloides	At5g20630	other binding	other cellular components	other molecular functions	response to abiotic or biotic stimulus	response to stress												response to cold	response to cold	manganese ion binding	extracellular matrix	nutrient reservoir activity	metal ion binding
PtpAffx.28951.1.S1_at	32.2868	eugene3.13310002	unknown protein : similar to dimethylaniline monooxygenase (N-oxide-forming)-like protein GI:9759603 from [Arabidopsis thaliana]	+	+	+	+	+	+	+	trichocarpa × deltoides	At1g19250	electron transport or energy pathways	other cellular processes	other enzyme activity	other membranes	response to abiotic or biotic stimulus	signal transduction											monooxygenase activity	electron transport	hypersensitive response	systemic acquired resistance	defense response signaling pathway, resistance gene-dependent	defense response signaling pathway, resistance gene-independent	endomembrane system	defense response to bacterium	defense response to fungus	response to other organism
PtpAffx.1589.1.S1_at	32.2843	grail3.0025014701	expressed protein : :supported by full-length cDNA: Ceres:5046.	+	+	+	+	+	+	+	trichocarpa × deltoides	At2g40060	cell organization and biogenesis	other cytoplasmic components	other intracellular components	other membranes	transport	unknown molecular functions											molecular function unknown	intracellular protein transport	intracellular protein transport	clathrin vesicle coat	clathrin vesicle coat	clathrin vesicle coat
PtpAffx.224157.1.S1_at	32.185	gw1.I.9523.1	similar to ABC transporter family protein : temporary automated functional assignment	+	+	+	+	+	+	+	trichocarpa	At4g15233	hydrolase activity	nucleotide binding															nucleotide binding	ATP binding	ATPase activity	nucleoside-triphosphatase activity
PtpAffx.57754.1.A1_at	31.9143	eugene3.00290094	VAMP (vesicle-associated membrane protein)-associated protein-like :	+	+	+		+		+	tremula × tremuloides	At5g47180	structural molecule activity																structural molecule activity
Ptp.4240.3.A1_at	31.7845	estExt_fgenesh4_pg.C_1640025	40S ribosomal protein S17	+	+	+	+	+	+	+	trichocarpa	At1g49400	cytosol	developmental processes	other cellular processes	other cytoplasmic components	other intracellular components	other metabolic processes	protein metabolism	ribosome	structural molecule activity								structural constituent of ribosome	cytosolic small ribosomal subunit (sensu Eukaryota)	cytosolic small ribosomal subunit (sensu Eukaryota)	cytosolic small ribosomal subunit (sensu Eukaryota)	cytosolic small ribosomal subunit (sensu Eukaryota)	translation	translation	translation	embryonic development ending in seed dormancy
PtpAffx.679.1.S1_s_at	31.0614	estExt_Genewise1_v1.C_LG_XVIII0612	putative peroxiredoxin : similar to peroxiredoxin Q GB:BAA90524 from [Sedum lineare]: supported by cDNA: gi_15081742_gb_AY048264.1_	+	+	+	+	+	+	+	trichocarpa × deltoides	At3g26060	chloroplast	electron transport or energy pathways	other cytoplasmic components	other enzyme activity	other intracellular components	other membranes	other molecular functions	plastid									electron transport	chloroplast stromal thylakoid	chloroplast stromal thylakoid	chloroplast stromal thylakoid	chloroplast stromal thylakoid	chloroplast thylakoid membrane	chloroplast thylakoid membrane	chloroplast thylakoid membrane	chloroplast thylakoid membrane	chloroplast thylakoid membrane	plastoglobule	plastoglobule	plastoglobule	plastoglobule	antioxidant activity	peroxiredoxin activity
PtpAffx.13551.1.S1_at	30.5244	eugene3.00012518	putative protein : contains similarity to unknown protein (gb|AAD14519.1): supported by cDNA: gi_17064915	+	+	+	+	+	+	+	trichocarpa	At5g64430	unknown biological processes	unknown cellular components	unknown molecular functions														molecular function unknown	cellular component unknown	biological process unknown
PtpAffx.6733.1.S1_s_at	30.0292	estExt_Genewise1_v1.C_LG_I2426	carbonic anhydrase	+	+	+	+	+	+	+	trichocarpa × deltoides	At3g01500	chloroplast	other binding	other cytoplasmic components	other enzyme activity	other intracellular components	other membranes	other metabolic processes	plastid									carbonate dehydratase activity	zinc ion binding	chloroplast thylakoid membrane	chloroplast thylakoid membrane	chloroplast thylakoid membrane	chloroplast thylakoid membrane	chloroplast thylakoid membrane	carbon utilization
PtpAffx.154338.1.S1_at	29.6744	gw1.40.883.1	kinesin-related protein : KINESIN-LIKE PROTEIN KIF4	+	+	+	+	+	+	+	trichocarpa × deltoides	At3g50240	cell organization and biogenesis	chloroplast	other intracellular components	other molecular functions	transport												microtubule motor activity	microtubule associated complex	microtubule-based movement	microtubule-based movement	chloroplast
PtpAffx.7355.1.S1_at	29.3138	fgenesh4_pg.C_LG_XV001031	putative protein : ClpC protease - Spinacia oleracea	+	+	+	+	+	+	+	trichocarpa × deltoides	At4g25370	chloroplast	nucleotide binding	protein metabolism														ATP binding	chloroplast	protein metabolic process
PtpAffx.202284.1.S1_at	28.4609	fgenesh4_pg.C_LG_II001612	hypothetical protein : predicted by genscan and genefinder	+	+	+	+	+	+	+	trichocarpa	At2g46640	unknown biological processes	unknown cellular components	unknown molecular functions														molecular function unknown	cellular component unknown	biological process unknown
PtpAffx.127311.1.A1_at	28.1088	gw1.XIX.770.1	Inositol 1	+	+	+	+	+	+	+	trichocarpa	At5g16760	kinase activity	other cellular processes	other enzyme activity	other metabolic processes	transferase activity	unknown cellular components											catalytic activity	inositol or phosphatidylinositol kinase activity	inositol or phosphatidylinositol kinase activity	cellular component unknown	inositol and derivative phosphorylation	inositol and derivative phosphorylation
PtpAffx.105219.1.S1_at	27.2332	estExt_fgenesh4_pg.C_LG_IX0658	putative protein : :supported by full-length cDNA: Ceres:8742.	+	+	+	+	+	+	+	trichocarpa × deltoides	At4g34190	chloroplast	other binding	other cytoplasmic components	other intracellular components	other membranes	plastid	response to abiotic or biotic stimulus										chloroplast thylakoid membrane	chloroplast thylakoid membrane	chloroplast thylakoid membrane	chloroplast thylakoid membrane	chloroplast thylakoid membrane	response to high light intensity	chlorophyll binding
PtpAffx.30031.1.S1_at	27.1194	estExt_Genewise1_v1.C_LG_XVI3242	aldo:keto reductase family : similar to chalcone reductase [Sesbania rostrata][GI:2792155]	+	+	+	+	+	+	+	trichocarpa × deltoides	At2g37790	other enzyme activity																oxidoreductase activity
PtpAffx.42203.1.A1_at	26.8416	fgenesh4_pg.C_LG_III000208	hypothetical protein : predicted by genemark.hmm	+	+	+	+	+	+	+	nigra	At1g77360	other binding	unknown biological processes															binding	biological process unknown
PtpAffx.127722.1.A1_at	26.8064	grail3.0015020801	hypothetical protein : predicted by genemark.hmm	+	+	+	+	+	+	+	trichocarpa	At1g78790	unknown biological processes	unknown cellular components	unknown molecular functions														molecular function unknown	cellular component unknown	biological process unknown
PtpAffx.87080.1.A1_at	26.0268	grail3.0067011601	hypothetical protein : preedicted by genemark.hmm	+	+	+	+	+	+	+	trichocarpa × nigra	At1g15780	unknown cellular components																cellular component unknown
PtpAffx.158267.1.A1_at	26.0243	fgenesh4_pg.C_LG_X000050	Kelch repeat containing F-box protein family : predicted by genscan+	+	+	+	+	+	+	+	nigra	At1g16250	unknown biological processes	unknown cellular components	unknown molecular functions														molecular function unknown	cellular component unknown	biological process unknown
PtpAffx.1196.1.S1_at	25.7959	estExt_fgenesh4_pg.C_LG_II0361	ethylene response factor 1 (ERF1) : identical to ethylene response factor 1 GB:AAD03544 from [Arabidopsis thaliana]:supported by full-length cDNA: Ceres:21068.	+	+	+	+	+	+	+	trichocarpa	At3g23240	DNA or RNA binding	nucleus	other biological processes	other cellular processes	other metabolic processes	other molecular functions	signal transduction	transcription	transcription factor activity								DNA binding	transcription factor activity	nucleus	regulation of transcription, DNA-dependent	regulation of transcription, DNA-dependent	regulation of transcription, DNA-dependent	defense response	jasmonic acid mediated signaling pathway	ethylene mediated signaling pathway	transcription activator activity
Ptp.171.1.A1_at	25.6913	eugene3.00141546	putative glutaredoxin : :supported by full-length cDNA: Ceres:39560.	+	+	+	+	+	+	+	trichocarpa × nigra	At2g30540	electron transport or energy pathways	other enzyme activity	other membranes														electron transport	endomembrane system	thiol-disulfide exchange intermediate activity
PtpAffx.12745.2.A1_at	25.5679	gw1.VII.169.1	unknown protein : : supported by cDNA: gi_17065111	+	+	+	+	+	+	+	trichocarpa × deltoides	At1g16720	cell organization and biogenesis	chloroplast	electron transport or energy pathways	other cellular processes	other enzyme activity	other metabolic processes	other molecular functions	protein metabolism									translational initiation	translational initiation	translational initiation	translational initiation	chloroplast	photosystem II assembly	photosystem II assembly	photosystem II assembly	photosystem II assembly	photosystem II assembly	oxidoreductase activity	transcription repressor activity
Ptp.625.3.S1_at	25.1048	estExt_Genewise1_v1.C_LG_I4117	ADP-RIBOSYLATION FACTOR -like protein : ARF3 ADP-RIBOSYLATION FACTOR	+	+	+	+	+	+	+	trichocarpa × deltoides	At3g49870	nucleotide binding	nucleus	other cytoplasmic components	signal transduction													GTP binding	nucleus	cytoplasm	small GTPase mediated signal transduction
PtpAffx.214540.1.S1_at	24.8133	eugene3.00181092	inorganic pyrophosphatase	+	+	+	+	+	+	+	trichocarpa	At1g15690	hydrolase activity	mitochondria	other cytoplasmic components	other intracellular components	other membranes	plasma membrane	response to abiotic or biotic stimulus	response to stress	transport	transporter activity							mitochondrion	vacuolar membrane	vacuolar membrane	vacuolar membrane	plasma membrane	response to water deprivation	response to water deprivation	response to salt stress	response to salt stress	hydrogen-translocating pyrophosphatase activity	hydrogen-translocating pyrophosphatase activity	membrane of vacuole with cell cycle-independent morphology	membrane of vacuole with cell cycle-independent morphology	membrane of vacuole with cell cycle-independent morphology	auxin polar transport	endosome membrane	endosome membrane	endosome membrane	establishment and/or maintenance of transmembrane electrochemical gradient	ATPase activity
PtpAffx.82894.1.A1_s_at	24.8071	gw1.29.22.1	pyruvate kinase	+	+	+		+		+	tremula × tremuloides	At1g32440	chloroplast	kinase activity	other cellular processes	other cytoplasmic components	other intracellular components	other metabolic processes	plastid	transferase activity									pyruvate kinase activity	pyruvate kinase activity	glycolysis	glycolysis	fatty acid biosynthetic process	fatty acid biosynthetic process	chloroplast stroma	chloroplast stroma	chloroplast stroma	chloroplast stroma
PtpAffx.417.3.A1_a_at	24.527	grail3.0053010302	cytochrome P450	+	+	+	+	+	+	+	trichocarpa × nigra	At1g12740	electron transport or energy pathways	other binding															electron transport	oxygen binding
PtpAffx.12675.9.A1_a_at	23.9951	estExt_Genewise1_v1.C_660086	expressed protein : : supported by cDNA: gi_14190416_gb_AF378886.1_AF378886	+	+	+		+		+	tremula × tremuloides	At5g22580	unknown biological processes	unknown cellular components	unknown molecular functions														molecular function unknown	cellular component unknown	biological process unknown
Ptp.2598.1.S1_at	23.8716	eugene3.00150368	glycosyl hydrolase family 1 : similar to beta-glucosidase BGQ60 precursor GB:A57512 [Hordeum vulgare]:supported by full-length cDNA: Ceres:11984.	+	+	+		+		+	tremula × tremuloides	At3g18080	cell wall	hydrolase activity	other metabolic processes														hydrolase activity, hydrolyzing O-glycosyl compounds	carbohydrate metabolic process	cellulose and pectin-containing cell wall
PtpAffx.150574.1.S1_at	23.7424	gw1.21963.1.1	hypothetical protein :	+	+	+	+	+	+	+	trichocarpa × deltoides	At4g31380	other membranes	unknown molecular functions															molecular function unknown	endomembrane system
PtpAffx.102357.1.A1_s_at	23.3459	eugene3.01270017	putative protein : rec	+	+	+	+	+	+	+	trichocarpa	At3g60800	unknown biological processes	unknown molecular functions															molecular function unknown	biological process unknown
PtpAffx.134656.1.A1_at	23.2979	gw1.159.27.1	expressed protein : :supported by full-length cDNA: Ceres:112601.	+	+	+	+	+	+	+	trichocarpa	At3g16570	extracellular	other cellular processes	other molecular functions														signal transducer activity	cell-cell signaling	apoplast
Ptp.6981.1.S1_at	23.0909	gw1.XVI.500.1	calmodulin-like protein :	+	+	+	+	+	+	+	trichocarpa × nigra	At5g44460	other binding	unknown biological processes															calcium ion binding	biological process unknown
PtpAffx.107781.1.A1_at	22.9727	estExt_fgenesh4_pg.C_LG_II1017	expressed protein : : supported by cDNA: gi_15028120_gb_AY046010.1_	+	+	+	+	+	+	+	trichocarpa × nigra	At4g24500	unknown biological processes	unknown cellular components	unknown molecular functions														molecular function unknown	cellular component unknown	biological process unknown
PtpAffx.209569.1.S1_at	22.4205	gw1.XI.1195.1	heat shock protein - like : heat shock protein 17	+	+	+	+	+	+	+	trichocarpa	At4g21870	response to abiotic or biotic stimulus	response to stress	unknown cellular components														cellular component unknown	response to heat	response to heat
PtpAffx.200737.1.S1_at	22.2554	gw1.I.895.1	hypothetical protein : predicted by genscan and genefinder	+	+	+	+	+	+	+	trichocarpa	At2g29950	unknown biological processes	unknown cellular components	unknown molecular functions														molecular function unknown	cellular component unknown	biological process unknown
PtpAffx.207103.1.S1_at	21.7159	estExt_fgenesh4_pg.C_LG_VII0470	protein serine:threonine kinase-like protein : putative protein serine:threonine kinase - Sorghum bicolor	+	+	+	+	+	+	+	trichocarpa	At5g10290	kinase activity	other cellular processes	other membranes	other metabolic processes	protein metabolism												protein amino acid phosphorylation	protein amino acid phosphorylation	protein amino acid phosphorylation	endomembrane system	kinase activity
PtpAffx.5251.1.A1_at	21.7154	gw1.VI.2075.1	hypothetical protein : predicted by genscan	+	+	+	+	+	+	+	trichocarpa × deltoides	At2g25680	other membranes	transport	transporter activity														transport	sulfate transmembrane transporter activity	integral to membrane
PtpAffx.222676.1.S1_at	21.4568	fgenesh4_pg.C_scaffold_70000020	callose synthase (1	+	+	+	+	+	+	+	trichocarpa	At5g36870	cell organization and biogenesis	other cellular processes	other membranes	other metabolic processes	plasma membrane	transferase activity											1,3-beta-glucan synthase complex	1,3-beta-glucan synthase complex	1,3-beta-glucan synthase activity	1,3-beta-glucan biosynthetic process	1,3-beta-glucan biosynthetic process	1,3-beta-glucan biosynthetic process
PtpAffx.210460.1.S1_at	21.1482	fgenesh4_pg.C_LG_XII000537	hypothetical protein : similar to GB:AAD20071 from [Arabidopsis thaliana]	+	+	+	+	+	+	+	trichocarpa	At1g74220	chloroplast	unknown biological processes	unknown molecular functions														molecular function unknown	biological process unknown	chloroplast
PtpAffx.224513.1.S1_s_at	21.1423	gw1.2925.1.1	glycosyl hydrolase family 18 : similar to chitinase:lysozyme GI:467689 from [Nicotiana tabacum]	+	+	+	+	+	+	+	trichocarpa	At4g19810	hydrolase activity	other membranes	other metabolic processes														hydrolase activity, hydrolyzing O-glycosyl compounds	carbohydrate metabolic process	endomembrane system
Ptp.1067.1.S1_s_at	20.66	eugene3.00061614	putative fatty acid desaturase:cytochrome b5 fusion protein :	+	+	+	+	+	+	+	trichocarpa	At2g46210	other cellular processes	other enzyme activity	other membranes	other metabolic processes													lipid metabolic process	fatty acid biosynthetic process	fatty acid biosynthetic process	membrane	oxidoreductase activity
PtpAffx.224379.1.S1_s_at	20.065	eugene3.00040197	coded for by A. thaliana cDNA T44741 : : supported by cDNA: gi_18175931	+	+	+	+	+	+	+	trichocarpa	At4g05070	chloroplast	unknown biological processes	unknown molecular functions														molecular function unknown	biological process unknown	chloroplast
Ptp.6753.1.S1_s_at	20.0104	gw1.VI.2442.1	putative protein : dihydrofolate reductase - Schizosaccharomyces pombe	+	+	+	+	+	+	+	trichocarpa	At4g24380	hydrolase activity	other cellular processes	other metabolic processes														10-formyltetrahydrofolate biosynthetic process	10-formyltetrahydrofolate biosynthetic process	folic acid and derivative biosynthetic process	folic acid and derivative biosynthetic process	hydrolase activity, acting on ester bonds
PtpAffx.30399.1.S1_at	19.789	eugene3.00031128	nucleoside diphosphate kinase 3 (ndpk3) : : supported by cDNA: gi_14334559_gb_AY035184.1_	+	+	+	+	+	+	+	trichocarpa × deltoides	At4g11010	kinase activity	mitochondria	nucleotide binding	other cytoplasmic components	other intracellular components	other membranes	plastid	response to stress	transferase activity								nucleoside diphosphate kinase activity	nucleoside diphosphate kinase activity	ATP binding	mitochondrion	mitochondrial inner membrane	mitochondrial inner membrane	mitochondrial inner membrane	mitochondrial inner membrane	response to oxidative stress	plastid
PtpAffx.7819.1.S1_at	19.7394	estExt_Genewise1_v1.C_37910005	putative protein : similar to unknown protein (pir||T05562): supported by full-length cDNA: Ceres: 158397.	+	+	+	+	+	+	+	trichocarpa × deltoides	At5g50200	other biological processes	other membranes	response to stress	transport	transporter activity												response to wounding	response to nitrate	endomembrane system	nitrate transmembrane transporter activity	nitrate transport
PtpAffx.221990.1.S1_at	19.5398	eugene3.00570169	bHLH protein : various predicted proteins	+	+	+	+	+	+	+	trichocarpa	At4g34530	DNA or RNA binding	nucleus	other cellular processes	other metabolic processes	transcription	transcription factor activity											DNA binding	transcription factor activity	nucleus	regulation of transcription	regulation of transcription	regulation of transcription
PtpAffx.105744.3.A1_at	19.4715	gw1.158.139.1	Expressed protein : : supported by cDNA: gi_15215805_gb_AY050432.1_	+	+	+	+	+	+	+	trichocarpa × deltoides	At3g14205	hydrolase activity	unknown biological processes	unknown cellular components														phosphoinositide 5-phosphatase activity	cellular component unknown	biological process unknown
Ptp.1997.1.S1_x_at	19.3652	estExt_Genewise1_v1.C_700398	acyl carrier protein precursor - like : acyl carrier protein precursor	+	+	+		+		+	tomentiglandulosa	At5g27200	chloroplast	other cellular processes	other metabolic processes	transporter activity													acyl carrier activity	fatty acid biosynthetic process	fatty acid biosynthetic process	chloroplast
PtpAffx.212698.1.S1_at	19.1937	estExt_fgenesh4_pg.C_LG_XV0338	putative WD-repeat protein (WDR1-like) : similar to WDR1 protein GB:AAD05042 [Gallus gallus] (Genomics 56 (1)	+	+	+	+	+	+	+	trichocarpa	At3g18060	nucleotide binding	unknown biological processes	unknown cellular components														nucleotide binding	cellular component unknown	biological process unknown
PtpAffx.61312.1.A1_at	19.1854	estExt_fgenesh4_pg.C_LG_XVI0450	expressed protein : :supported by full-length cDNA: Ceres:116236.	+	+	+	+	+	+	+	trichocarpa	At2g42040	unknown biological processes	unknown molecular functions															molecular function unknown	biological process unknown
PtpAffx.101219.1.A1_a_at	18.8943	estExt_fgenesh4_pm.C_LG_X0914	expressed protein : :supported by full-length cDNA: Ceres:108427.	+	+	+	+	+	+	+	trichocarpa × deltoides	At2g36840	other binding	other metabolic processes	unknown cellular components														cellular component unknown	metabolic process	amino acid binding
PtpAffx.47522.1.S1_at	18.8332	estExt_fgenesh4_pm.C_LG_I0069	unknown protein :	+	+	+	+	+	+	+	trichocarpa × deltoides	At3g12480	DNA or RNA binding	nucleus	other cellular processes	other metabolic processes	transcription	transcription factor activity											DNA binding	transcription factor activity	nucleus	regulation of transcription, DNA-dependent	regulation of transcription, DNA-dependent	regulation of transcription, DNA-dependent
PtpAffx.1600.1.S1_at	18.646	estExt_Genewise1_v1.C_LG_XV2896	DC1.2 homologue - like protein : DC1.2 homologue	+	+	+	+	+	+	+	trichocarpa	At5g62360	other molecular functions	unknown biological processes	unknown cellular components														cellular component unknown	biological process unknown	pectinesterase inhibitor activity
PtpAffx.222751.1.S1_at	18.5437	eugene3.00700184	integral membrane protein	+	+	+	+	+	+	+	trichocarpa	At1g54730	other membranes	transport	transporter activity														sugar:hydrogen ion symporter activity	transport	carbohydrate transport	carbohydrate transmembrane transporter activity	membrane
Ptp.7679.2.S1_s_at	18.4184	eugene3.00070748	serine-type carboxypeptidase II-like protein : carboxypeptidase D - Triticum aestivum	+	+	+	+	+	+	+	deltoides	At5g08260	hydrolase activity	other cellular processes	other membranes	other metabolic processes	protein metabolism												serine carboxypeptidase activity	proteolysis	proteolysis	proteolysis	endomembrane system
PtpAffx.200525.1.S1_at	18.2235	eugene3.00011107	expressed protein : identical to unknown protein GB:AAD55481 [Arabidopsis thaliana]: supported by cDNA: gi_15982758_gb_AY057486.1_	+	+	+	+	+	+	+	trichocarpa	At1g80000	unknown biological processes	unknown cellular components	unknown molecular functions														molecular function unknown	cellular component unknown	biological process unknown
PtpAffx.207988.1.S1_at	18.184	fgenesh4_pg.C_LG_VIII001021	putative nuclear matrix constituent protein : similar to gb|D64087 nuclear matrix constituent protein 1 (NMCP1) from Daucus carota	+	+	+	+	+	+	+	trichocarpa	At1g13220	cell organization and biogenesis	nucleus	other intracellular components														nucleoplasm	nucleoplasm	nuclear organization and biogenesis
PtpAffx.11595.2.A1_s_at	18.1373	eugene3.00013048	histidinol dehydrogenase :	+	+	+	+	+	+	+	trichocarpa × nigra	At5g63890	other enzyme activity	response to abiotic or biotic stimulus															histidinol dehydrogenase activity	response to UV
PtpAffx.25553.1.A1_at	18.0951	gw1.V.1411.1	dihydroflavonol 4-reductase :	+	+	+	+	+	+	+	trichocarpa × nigra	At5g42800	ER	other cellular processes	other cytoplasmic components	other enzyme activity	other intracellular components	other membranes	other metabolic processes										anthocyanin biosynthetic process	anthocyanin biosynthetic process	extrinsic to endoplasmic reticulum membrane	extrinsic to endoplasmic reticulum membrane	extrinsic to endoplasmic reticulum membrane	extrinsic to endoplasmic reticulum membrane	dihydrokaempferol 4-reductase activity
PtpAffx.118780.1.S1_at	18.0927	gw1.VIII.677.1	hydroxyproline-rich glycoprotein family : identical to hydroxyproline-rich glycoprotein [Arabidopsis thaliana] gi|9293881|dbj|BAB01784 :supported by full-length cDNA: Ceres:13305.	+	+	+	+	+	+	+	trichocarpa	At3g22440	unknown biological processes	unknown cellular components	unknown molecular functions														molecular function unknown	cellular component unknown	biological process unknown
PtpAffx.210672.1.S1_at	17.7761	estExt_fgenesh4_pg.C_LG_XII0994	putative protein : putative protein - Arabidopsis thaliana	+	+	+	+	+	+	+	trichocarpa	At3g48710	cell organization and biogenesis	DNA or RNA binding	nucleotide binding	other membranes	transport												RNA binding	GTP binding	SRP-dependent cotranslational protein targeting to membrane	SRP-dependent cotranslational protein targeting to membrane	membrane
PtpAffx.2889.1.S1_at	17.6165	gw1.I.4193.1	pyruvate kinase	+	+	+		+		+	tremula × tremuloides	At3g22960	chloroplast	kinase activity	other cellular processes	other cytoplasmic components	other intracellular components	other metabolic processes	plastid	transferase activity									pyruvate kinase activity	pyruvate kinase activity	glycolysis	glycolysis	chloroplast	chloroplast stroma	chloroplast stroma	chloroplast stroma	chloroplast stroma
PtpAffx.42298.1.A1_at	17.5142	grail3.0084003101	putative lysophospholipase : similar to lysophospholipase GB:AAD52700 [Schistosoma japonicum]	+	+	+	+	+	+	+	nigra	At3g15650	hydrolase activity																carboxylesterase activity
Ptp.4802.1.S1_at	17.4813	gw1.VIII.1357.1	expressed protein : : supported by cDNA: gi_15450730_gb_AY053407.1_	+	+	+		+		+	tremula × tremuloides	At2g40130	unknown biological processes	unknown molecular functions															molecular function unknown	biological process unknown
PtpAffx.19592.2.S1_at	17.459	estExt_Genewise1_v1.C_LG_XV1514	1-deoxy-D-xylulose 5-phosphate reductoisomerase (DXR) : :supported by full-length cDNA: Ceres:117626.	+	+	+	+	+	+	+	nigra	At5g62790	chloroplast	other cellular processes	other enzyme activity	other metabolic processes													isoprenoid biosynthetic process	isoprenoid biosynthetic process	chloroplast	isopentenyl diphosphate biosynthetic process, mevalonate-independent pathway	isopentenyl diphosphate biosynthetic process, mevalonate-independent pathway	1-deoxy-D-xylulose-5-phosphate reductoisomerase activity
PtpAffx.200349.1.S1_at	17.3752	gw1.I.8456.1	putative protein : CGI-82 protein - Homo sapiens	+	+	+	+	+	+	+	trichocarpa	At4g24050	other enzyme activity	other metabolic processes															metabolic process	oxidoreductase activity
PtpAffx.17540.2.A1_x_at	17.2831	gw1.XVIII.1651.1	expressed protein : identical to GB:AAB82643supported by full-length cDNA: Ceres:17187.	+	+	+	+	+	+	+	trichocarpa × deltoides	At2g45180	chloroplast	other binding	other cytoplasmic components	other intracellular components	other membranes	plastid	transport										lipid transport	lipid binding	chloroplast thylakoid membrane	chloroplast thylakoid membrane	chloroplast thylakoid membrane	chloroplast thylakoid membrane	chloroplast thylakoid membrane
PtpAffx.222427.1.S1_at	17.1544	eugene3.00660043	alpha-adaptin C homolog : : supported by cDNA: gi_20466359	+	+	+	+	+	+	+	trichocarpa	At5g22780	cell organization and biogenesis	Golgi apparatus	other binding	other cytoplasmic components	other intracellular components	other membranes	other metabolic processes	plasma membrane	protein metabolism	structural molecule activity	transport						structural molecule activity	binding	coated pit	coated pit	protein complex assembly	protein complex assembly	protein complex assembly	intracellular protein transport	intracellular protein transport	clathrin coat of trans-Golgi network vesicle	clathrin coat of trans-Golgi network vesicle	clathrin coat of trans-Golgi network vesicle	clathrin coat of trans-Golgi network vesicle
PtpAffx.249.274.S1_at	17.1478	eugene3.00111184	photosystem II polypeptide	+	+	+	+	+	+	+	trichocarpa × deltoides	At1g79040	cell organization and biogenesis	chloroplast	electron transport or energy pathways	other cellular processes	other cytoplasmic components	other intracellular components	other membranes	other metabolic processes	plastid	protein metabolism	unknown molecular functions						molecular function unknown	photosystem II	chloroplast thylakoid membrane	chloroplast thylakoid membrane	chloroplast thylakoid membrane	chloroplast thylakoid membrane	chloroplast thylakoid membrane	photosystem II oxygen evolving complex assembly	photosystem II oxygen evolving complex assembly	photosystem II oxygen evolving complex assembly	photosystem II oxygen evolving complex assembly	photosystem II oxygen evolving complex assembly	photosynthesis
Ptp.2206.2.A1_a_at	17.1449	eugene3.00050115	G protein-coupled receptor-like protein : : supported by cDNA: gi_15451139_gb_AY054650.1_	+	+	+		+		+	tremula	At5g65280	other enzyme activity	unknown cellular components															catalytic activity	cellular component unknown
Ptp.2440.2.A1_s_at	17.0277	estExt_fgenesh4_pg.C_LG_XVIII1200	subtilisin-like serine protease : contains similarity to meiotic serine proteinase TMP GI:6468325 from [Lycopersicon esculentum]	+	+	+	+	+	+	+	trichocarpa	At4g30020	cell wall	hydrolase activity	other cellular processes	other membranes	other metabolic processes	protein metabolism											subtilase activity	cell wall	proteolysis	proteolysis	proteolysis	endomembrane system	membrane
PtpAffx.207863.1.S1_at	16.756	gw1.VIII.995.1	Expressed protein : : supported by cDNA: gi_15450408_gb_AY052305.1_	+	+	+	+	+	+	+	trichocarpa	At1g69523	chloroplast	transferase activity															methyltransferase activity	chloroplast
PtpAffx.106779.1.S1_at	16.6372	fgenesh4_pg.C_LG_XIV000324	putative anthocyanidin-3-glucoside rhamnosyltransferase : : supported by cDNA: gi_15450576_gb_AY052656.1_	+	+	+		+		+	alba × tremulavar.glandulosa	At2g22590	other metabolic processes	transferase activity	unknown cellular components														cellular component unknown	metabolic process	transferase activity, transferring glycosyl groups
PtpAffx.88853.1.A1_at	16.5781	gw1.XIII.1821.1	germin -like protein : germin -like protein GLP6	+	+	+	+	+	+	+	trichocarpa	At5g39110	extracellular	other binding	other membranes	other molecular functions	unknown biological processes												biological process unknown	endomembrane system	manganese ion binding	nutrient reservoir activity	metal ion binding	apoplast
PtpAffx.116442.1.S1_at	16.2788	gw1.VII.2411.1	unknown protein : : supported by cDNA: gi_20465262	+	+	+	+	+	+	+	trichocarpa	At3g19950	other binding	protein binding															protein binding	zinc ion binding
PtpAffx.63706.1.A1_at	16.1421	gw1.VIII.598.1	expressed protein : similar to hypothetical protein GB:CAA16777:supported by full-length cDNA: Ceres:109454.	+	+	+	+	+	+	+	trichocarpa	At1g67570
PtpAffx.10196.3.A1_a_at	16.1086	estExt_fgenesh4_pg.C_LG_VI0646	putative protein : various predicted proteins	+	+	+		+		+	tremula × tremuloides	At5g02540	other enzyme activity	other metabolic processes															metabolic process	oxidoreductase activity
PtpAffx.249.28.A1_s_at	15.92	estExt_fgenesh4_pm.C_LG_XI0348	polyubiquitin UBQ10:SEN3 : senescence-associated protein: identical to GI:870791: supported by cDNA: gi_15450660_gb_AY052698.1_	+	+	+	+	+	+	+	deltoides	At4g05320	other biological processes	other cellular processes	other metabolic processes	protein binding	protein metabolism												protein binding	protein modification process	protein modification process	protein modification process	aging	response to salicylic acid stimulus
PtpAffx.58903.1.A1_at	15.8495	estExt_fgenesh4_pm.C_LG_X0839	unknown protein :	+	+	+	+	+	+	+	trichocarpa	At2g39450	Golgi apparatus	other biological processes	other cellular processes	other cytoplasmic components	other intracellular components	other membranes	transport	transporter activity									manganese ion transmembrane transporter activity	late endosome	late endosome	Golgi apparatus	cation transport	cation transmembrane transporter activity	response to manganese ion	membrane	cellular manganese ion homeostasis	response to copper ion
PtpAffx.201011.1.S1_at	15.7302	estExt_Genewise1_v1.C_LG_I2848	glyceraldehyde-3-phosphate dehydrogenase C subunit (GapC) : identical to glyceraldehyde-3-phosphate dehydrogenase C subunit (GapC) GB:M64116 [Arabidopsis thaliana] (Gene 104	+	+	+	+	+	+	+	trichocarpa	At3g04120	cytosol	mitochondria	other biological processes	other cellular processes	other cytoplasmic components	other enzyme activity	other intracellular components	other metabolic processes	response to abiotic or biotic stimulus	response to stress							glyceraldehyde-3-phosphate dehydrogenase (phosphorylating) activity	mitochondrion	mitochondrial envelope	mitochondrial envelope	mitochondrial envelope	cytosol	gluconeogenesis	gluconeogenesis	glycolysis	glycolysis	response to stress	response to oxidative stress	glyceraldehyde-3-phosphate dehydrogenase activity	response to heat	response to heat	response to sucrose stimulus	response to hydrogen peroxide
PtpAffx.32367.3.A1_at	15.7065	fgenesh4_pg.C_LG_II001252	putative protein kinase : contains a protein kinase domain profile (PDOC00100): supported by cDNA: gi_19310386	+	+	+	+	+	+	+	trichocarpa	At2g44830	kinase activity	other cellular processes	other metabolic processes	protein metabolism	unknown cellular components												cellular component unknown	protein amino acid phosphorylation	protein amino acid phosphorylation	protein amino acid phosphorylation	kinase activity
PtpAffx.216502.1.S1_at	15.6123	gw1.145.139.1	mutT domain protein-like : :supported by full-length cDNA: Ceres:38400.	+	+	+	+	+	+	+	trichocarpa	At5g47240	cytosol	hydrolase activity															cytosol	hydrolase activity
Ptp.7071.1.S1_s_at	15.5292	estExt_fgenesh4_kg.C_LG_XVII0009	40S ribsomal protein S19 - like : 40S ribsomal protein S19	+	+	+		+		+	tremula × tremuloides	At5g61170	cytosol	other cellular processes	other cytoplasmic components	other intracellular components	other metabolic processes	protein metabolism	ribosome	structural molecule activity									structural constituent of ribosome	cytosolic ribosome (sensu Eukaryota)	cytosolic ribosome (sensu Eukaryota)	cytosolic ribosome (sensu Eukaryota)	cytosolic ribosome (sensu Eukaryota)	ribosome	translation	translation	translation
PtpAffx.142603.1.A1_s_at	15.5041	estExt_fgenesh4_pg.C_LG_XIII0337	flavonoid 3'-hydroxylase (F3'H) : : supported by cDNA: gi_10334803_gb_AF271649.1_AF271649	+	+	+	+	+	+	+	trichocarpa	At5g07990	other binding	other cellular processes	other enzyme activity	other metabolic processes	response to abiotic or biotic stimulus												response to UV	flavonoid biosynthetic process	flavonoid biosynthetic process	flavonoid 3'-monooxygenase activity	oxygen binding
Ptp.4068.1.A1_at	15.4647	grail3.0010069702	expressed protein : : supported by full-length cDNA: Ceres: 39285.	+	+	+	+	+	+	+	trichocarpa × nigra	At2g02050	electron transport or energy pathways	mitochondria	other cellular processes	other cytoplasmic components	other enzyme activity	other intracellular components	other membranes	other metabolic processes									mitochondrion	mitochondrial electron transport, NADH to ubiquinone	mitochondrial electron transport, NADH to ubiquinone	mitochondrial electron transport, NADH to ubiquinone	NADH dehydrogenase (ubiquinone) activity	photorespiration	photorespiration	mitochondrial membrane	mitochondrial membrane	mitochondrial membrane	mitochondrial membrane	respiratory chain complex I	respiratory chain complex I
PtpAffx.23061.1.A1_s_at	15.3763	eugene3.01180091	expressed protein : : supported by cDNA: gi_15912320_gb_AY056438.1_	+	+	+	+	+	+	+	trichocarpa × nigra	At4g17070	chloroplast	other cellular processes	other metabolic processes	protein metabolism	unknown molecular functions												molecular function unknown	protein folding	protein folding	protein folding	chloroplast
Ptp.5289.1.S1_s_at	15.3626	eugene3.00082005	glutathione transferase	+	+	+		+		+	tremula × tremuloides	At1g10360	other cellular processes	other cytoplasmic components	other metabolic processes	transferase activity													glutathione transferase activity	cytoplasm	toxin catabolic process	toxin catabolic process
PtpAffx.200035.1.S1_at	15.3539	estExt_Genewise1_v1.C_LG_I6495	acetyl-CoA synthetase	+	+	+	+	+	+	+	trichocarpa	At1g55320	other enzyme activity	other metabolic processes															metabolic process	ligase activity
PtpAffx.2545.2.S1_a_at	15.1996	estExt_fgenesh4_pg.C_660113	ribosomal protein L30	+	+	+	+	+	+	+	trichocarpa	At1g77940	cytosol	other cellular processes	other cytoplasmic components	other intracellular components	other metabolic processes	protein metabolism	ribosome	structural molecule activity									structural constituent of ribosome	cytosolic ribosome (sensu Eukaryota)	cytosolic ribosome (sensu Eukaryota)	cytosolic ribosome (sensu Eukaryota)	cytosolic ribosome (sensu Eukaryota)	translation	translation	translation
PtpAffx.125602.2.A1_a_at	14.9836	eugene3.00121083	putative protein : rape mRNA	+	+	+	+	+	+	+	trichocarpa	At4g23430	chloroplast	other cytoplasmic components	other enzyme activity	other intracellular components	other membranes	other metabolic processes	plastid										metabolic process	chloroplast inner membrane	chloroplast inner membrane	chloroplast inner membrane	chloroplast inner membrane	chloroplast inner membrane	oxidoreductase activity
PtpAffx.114181.1.A1_at	14.9458	fgenesh4_pg.C_LG_X000335	putative protein : cell polarity protein tea1p	+	+	+		+		+	tremula × tremuloides	At5g18590	unknown biological processes	unknown molecular functions															molecular function unknown	biological process unknown
PtpAffx.4337.2.S1_at	14.9081	fgenesh4_pm.C_scaffold_164000007	putative transporter : similar to SV2 related protein GB:AAC78627 from [Rattus norvegicus]: supported by cDNA: gi_15809987_gb_AY054262.1_	+	+	+	+	+	+	+	nigra	At3g13050	other membranes	transport	transporter activity														sugar:hydrogen ion symporter activity	transport	carbohydrate transmembrane transporter activity	membrane
PtpAffx.26424.2.S1_a_at	14.8907	eugene3.00190758	putative gibberellin-regulated protein : contains similarity to gibberellin-regulated protein 2 precursor (GAST1) homolog gb|U11765 from A. thaliana	+	+	+		+		+	tremula	At1g22690	other biological processes	other membranes	unknown molecular functions														molecular function unknown	response to gibberellin stimulus	endomembrane system
Ptp.7543.2.S1_s_at	14.82	estExt_fgenesh4_kg.C_LG_XVI0032	Expressed protein : : supported by full-length cDNA: Ceres: 22246.	+	+	+	+	+	+	+	trichocarpa	At5g03345	other membranes	unknown biological processes	unknown molecular functions														molecular function unknown	biological process unknown	endomembrane system
PtpAffx.46412.1.S1_at	14.8188	eugene3.00081119	glycosyl hydrolase family 31 : similar to alpha-xylosidase precursor GI:4163997 from [Arabidopsis thaliana]	+	+	+	+	+	+	+	trichocarpa × deltoides	At3g45940	hydrolase activity	other membranes	other metabolic processes														hydrolase activity, hydrolyzing O-glycosyl compounds	carbohydrate metabolic process	endomembrane system
PtpAffx.2243.3.A1_at	14.7795	gw1.41.182.1	putative sucrose transport protein	+	+	+	+	+	+	+	trichocarpa × deltoides	At1g22710	other membranes	plasma membrane	transport	transporter activity													sugar:hydrogen ion symporter activity	plasma membrane	sucrose:hydrogen symporter activity	sucrose transmembrane transporter activity	phloem loading	carbohydrate transmembrane transporter activity	membrane
PtpAffx.109125.1.A1_at	14.6422	fgenesh4_pm.C_LG_XI000375	auxin-induced protein kinase	+	+	+	+	+	+	+	trichocarpa × nigra	At1g53700	developmental processes	kinase activity	transferase activity	transport	unknown cellular components												protein serine/threonine kinase activity	protein serine/threonine kinase activity	cellular component unknown	auxin polar transport	kinase activity	root development
PtpAffx.6053.1.S1_at	14.5701	fgenesh4_pg.C_LG_XV000236	glycosyl hydrolase family 79 (endo-beta-glucuronidase:heparanase) : similar to beta-glucuronidase GI:8918740 from [Scutellaria baicalensis]	+	+	+	+	+	+	+	trichocarpa × deltoides	At5g07830	cell wall	hydrolase activity															beta-glucuronidase activity	cellulose and pectin-containing cell wall
PtpAffx.95850.1.A1_at	14.5131	estExt_fgenesh4_pg.C_280219	PGPD14 protein : :supported by full-length cDNA: Ceres:41666.	+	+	+	+	+	+	+	trichocarpa	At5g22920	other binding																zinc ion binding
Ptp.4493.1.S1_s_at	14.465	grail3.0001062402	Expressed protein : : supported by full-length cDNA: Ceres: 6401.	+	+	+	+	+	+	+	trichocarpa	At4g34215	hydrolase activity	unknown biological processes	unknown cellular components														cellular component unknown	biological process unknown	hydrolase activity
PtpAffx.5668.2.S1_a_at	14.4538	eugene3.00140696	putative protein : putative mitochondrial carrier protein At2g47490 - Arabidopsis thaliana	+	+	+	+	+	+	+	trichocarpa	At3g62650	other binding	other membranes	transport														binding	transport	membrane
Ptp.7578.1.A1_s_at	14.4399	estExt_fgenesh4_pm.C_LG_XVI0406	unknown protein : : supported by cDNA: gi_17065289	+	+	+	+	+	+	+	trichocarpa	At2g38110	other metabolic processes	transferase activity															1-acylglycerol-3-phosphate O-acyltransferase activity	metabolic process	acyltransferase activity
PtpAffx.157784.1.S1_at	14.3283	gw1.XIV.3402.1	putative cellulose synthase :	+	+	+		+		+	tremula × tremuloides	At2g32540	other membranes	other metabolic processes	transferase activity														polysaccharide biosynthetic process	membrane	transferase activity	transferase activity, transferring glycosyl groups	cellulose synthase activity
PtpAffx.225305.1.S1_s_at	14.2377	estExt_Genewise1_v1.C_1580154	subtilisin-like serine protease : contains similarity to SBT1 GI:1771160 from [Lycopersicon esculentum]:supported by full-length cDNA: Ceres:106539.	+	+	+	+	+	+	+	trichocarpa	At3g14240	hydrolase activity	other cellular processes	other membranes	other metabolic processes	protein metabolism												subtilase activity	proteolysis	proteolysis	proteolysis	endomembrane system
PtpAffx.141337.1.S1_at	14.1464	gw1.XI.1134.1	FAD-linked oxidoreductase family : similar to SP|P30986 reticuline oxidase precursor (Berberine-bridge-forming enzyme) (BBE) (Tetrahydroprotoberberine synthase) [Eschscholzia californica]: contains PF01565 FAD binding domain	+	+	+		+		+	tremula × tremuloides	At1g30760	electron transport or energy pathways	other enzyme activity	other membranes														electron transport	electron carrier activity	endomembrane system
PtpAffx.218009.1.S1_s_at	14.1125	eugene3.18780001	anthranilate N-benzoyltransferase : :supported by full-length cDNA: Ceres:114130.	+	+	+	+	+	+	+	trichocarpa	At5g48930	other cellular processes	other metabolic processes	transferase activity	unknown cellular components													cellular component unknown	lignin biosynthetic process	lignin biosynthetic process	positive regulation of flavonoid biosynthetic process	positive regulation of flavonoid biosynthetic process	auxin homeostasis	auxin homeostasis	transferase activity	shikimate O-hydroxycinnamoyltransferase activity	quinate O-hydroxycinnamoyltransferase activity
Ptp.4571.1.S1_at	13.8242	eugene3.01180096	Lil3 protein : :supported by full-length cDNA: Ceres:29150.	+	+	+	+	+	+	+	euramericana	At4g17600	chloroplast	other cellular processes	other cytoplasmic components	other intracellular components	other membranes	other metabolic processes	plastid	transcription	transcription factor activity								transcription factor activity	chloroplast thylakoid membrane	chloroplast thylakoid membrane	chloroplast thylakoid membrane	chloroplast thylakoid membrane	chloroplast thylakoid membrane	regulation of transcription	regulation of transcription	regulation of transcription
PtpAffx.133840.1.A1_at	13.7201	gw1.XIV.2889.1	putative protein : uncharacterized transcripts	+	+	+	+	+	+	+	trichocarpa × nigra	At3g58720	other binding	protein binding															protein binding	zinc ion binding
PtpAffx.56593.1.A1_at	13.7092	eugene3.00020688	scarecrow-like 1 : identical to scarecrow-like 1 GB:AAF21043 GI:6644390 from [Arabidopsis thaliana]:supported by full-length cDNA: Ceres:109490.	+	+	+	+	+	+	+	trichocarpa × nigra	At1g21450	other cellular processes	other metabolic processes	transcription	transcription factor activity													transcription factor activity	regulation of transcription	regulation of transcription	regulation of transcription
PtpAffx.70248.1.A1_at	13.5653	estExt_fgenesh4_pg.C_LG_XVIII0450	Expressed protein : : supported by cDNA: gi_17065061	+	+	+	+	+	+	+	trichocarpa	At5g25265	other membranes	unknown biological processes	unknown molecular functions														molecular function unknown	biological process unknown	endomembrane system
PtpAffx.211979.1.S1_at	13.5563	estExt_Genewise1_v1.C_LG_XIV4108	3-hydroxyisobutyryl-coenzyme A hydrolase : : supported by cDNA: gi_8572759_gb_AF276301.1_AF276301	+	+	+	+	+	+	+	trichocarpa	At5g65940	hydrolase activity	other biological processes	other cellular processes	other metabolic processes													3-hydroxyisobutyryl-CoA hydrolase activity	valine catabolic process	valine catabolic process	fatty acid beta-oxidation	fatty acid beta-oxidation	response to auxin stimulus
PtpAffx.219727.1.S1_at	13.5483	eugene3.00280096	putative pectinesterase : : supported by cDNA: gi_18176444	+	+	+	+	+	+	+	trichocarpa	At2g26440	cell organization and biogenesis	cell wall	hydrolase activity														cellulose and pectin-containing cell wall	pectinesterase activity	cell wall modification
Ptp.2657.1.S1_s_at	13.5072	fgenesh4_pm.C_LG_VI000400	glycosyl hydrolase family 35 (beta-galactosidase) : similar to beta-galactosidase precursor GI:3869280 from [Carica papaya]: supported by cDNA: gi_15451017_gb_AY054589.1_	+	+	+		+		+	tremula × tremuloides	At5g56870	hydrolase activity	other cellular components	other cellular processes	other membranes	other metabolic processes												beta-galactosidase activity	carbohydrate metabolic process	lactose catabolic process	lactose catabolic process	beta-galactosidase complex	endomembrane system	lactose catabolic process, using glucoside 3-dehydrogenase	lactose catabolic process, using glucoside 3-dehydrogenase	lactose catabolic process via UDP-galactose	lactose catabolic process via UDP-galactose
PtpAffx.21922.1.A1_at	13.3488	estExt_fgenesh4_pg.C_1350039	flavonol synthase (FLS) (sp Q96330) : :supported by full-length cDNA: Ceres:23924.	+	+	+	+	+	+	+	trichocarpa	At5g08640	other cellular processes	other enzyme activity	other metabolic processes	unknown cellular components													cellular component unknown	flavonoid biosynthetic process	flavonoid biosynthetic process	flavonol synthase activity
Ptp.6352.1.A1_s_at	13.3422	eugene3.00002479	putative cytochrome b5 :	+	+	+	+	+	+	+	trichocarpa × deltoides	At2g32720	electron transport or energy pathways	other binding	unknown cellular components														cellular component unknown	electron transport	heme binding	transition metal ion binding
PtpAffx.5092.2.S1_a_at	13.3155	estExt_fgenesh4_pm.C_LG_IV0055	dihydroflavonol 4-reductase	+	+	+	+	+	+	+	trichocarpa × nigra	At1g61720	other cellular processes	other enzyme activity	other metabolic processes														negative regulation of flavonoid biosynthetic process	negative regulation of flavonoid biosynthetic process	oxidoreductase activity
PtpAffx.63031.1.A1_at	13.2879	gw1.VII.3004.1	putative protein : : supported by cDNA: gi_13358194_gb_AF325002.2_AF325002	+	+	+	+	+	+	+	trichocarpa × deltoides	At4g37020	unknown biological processes	unknown cellular components	unknown molecular functions														molecular function unknown	cellular component unknown	biological process unknown
PtpAffx.2709.1.S1_at	13.2698	estExt_Genewise1_v1.C_LG_VII2903	putative protein : :supported by full-length cDNA: Ceres:13475.	+	+	+	+	+	+	+	trichocarpa × deltoides	At4g36910	chloroplast	unknown biological processes	unknown molecular functions														molecular function unknown	biological process unknown	chloroplast
Ptp.5700.1.S1_s_at	13.2272	eugene3.00280238	putative aquaporin (tonoplast intrinsic protein gamma) : :supported by full-length cDNA: Ceres:36633.	+	+	+	+	+	+	+	trichocarpa	At2g36830	other cytoplasmic components	other intracellular components	other membranes	response to abiotic or biotic stimulus	response to stress	signal transduction	transport	transporter activity									transport	response to salt stress	response to salt stress	membrane of vacuole with cell cycle-independent morphology	membrane of vacuole with cell cycle-independent morphology	membrane of vacuole with cell cycle-independent morphology	gibberellic acid mediated signaling	water channel activity	membrane
PtpAffx.11576.1.A1_at	13.0405	fgenesh4_pg.C_LG_VI001718	putative protein :	+	+	+	+	+	+	+	trichocarpa × nigra	At5g25580	unknown cellular components																cellular component unknown
Ptp.7510.1.S1_at	13.0266	grail3.0090010601	hypothetical protein : predicted by genscan+: supported by cDNA: gi_20260253	+	+	+	+	+	+	+	trichocarpa × nigra	At3g10650	unknown biological processes	unknown cellular components	unknown molecular functions														molecular function unknown	cellular component unknown	biological process unknown
PtpAffx.63592.2.A1_a_at	13.0135	estExt_fgenesh4_pg.C_LG_X1336	putative protein : contains similarity to unknown protein (gb|AAF63638.1): supported by cDNA: gi_15983463_gb_AF424606.1_AF424606	+	+	+	+	+	+	+	trichocarpa	At5g46340	unknown biological processes	unknown cellular components	unknown molecular functions														molecular function unknown	cellular component unknown	biological process unknown
PtpAffx.210940.1.S1_at	13.0033	estExt_fgenesh4_pm.C_LG_XIII0124	putative protein : PrMC3 - Pinus radiata	+	+	+	+	+	+	+	trichocarpa	At5g27320	developmental processes	other cellular processes	other metabolic processes	signal transduction	unknown cellular components												cellular component unknown	positive regulation of gibberellic acid mediated signaling	positive regulation of gibberellic acid mediated signaling	raffinose family oligosaccharide biosynthetic process	floral organ morphogenesis
PtpAffx.56333.1.A1_at	12.9824	fgenesh4_pm.C_LG_VIII000049	expressed protein : : supported by cDNA: gi_15450787_gb_AY054474.1_	+	+	+	+	+	+	+	trichocarpa × nigra	At2g35840	hydrolase activity	nucleus	other cytoplasmic components	other metabolic processes													nucleus	cytoplasm	sucrose biosynthetic process	sucrose-phosphatase activity
PtpAffx.159205.1.A1_at	12.9386	fgenesh4_pg.C_LG_VIII000389	FKBP-type peptidyl-prolyl cis-trans isomerase	+	+	+	+	+	+	+	trichocarpa × deltoides	At3g12340	chloroplast	other binding	other cellular processes	other cytoplasmic components	other enzyme activity	other intracellular components	other metabolic processes	plastid	protein metabolism								peptidyl-prolyl cis-trans isomerase activity	FK506 binding	protein folding	protein folding	protein folding	chloroplast thylakoid lumen	chloroplast thylakoid lumen	chloroplast thylakoid lumen	chloroplast thylakoid lumen
PtpAffx.44007.1.A1_a_at	12.9209	gw1.VIII.329.1	response regulator 3 : identical to response regulator 3 GI:3953595 from [Arabidopsis thaliana]: supported by cDNA: gi_3953594_dbj_AB008486.1_AB008486	+	+	+	+	+	+	+	trichocarpa	At1g59940	other biological processes	other molecular functions	response to abiotic or biotic stimulus	signal transduction	unknown cellular components												two-component response regulator activity	two-component signal transduction system (phosphorelay)	cellular component unknown	response to cytokinin stimulus	cytokinin mediated signaling	red light signaling pathway	red light signaling pathway	transcription regulator activity	regulation of circadian rhythm
Ptp.6120.1.S1_at	12.7865	grail3.0006056801	expressed protein : similar to symbiosis-related proteins:supported by full-length cDNA: Ceres:2186.	+	+	+	+	+	+	+	trichocarpa	At3g15580	hydrolase activity	other cellular processes	other cytoplasmic components	other enzyme activity	other intracellular components	protein binding											cytoplasm	vacuolar lumen	vacuolar lumen	autophagy	microtubule binding	APG8 conjugating enzyme activity	APG8 activating enzyme activity	APG8-specific protease activity
Ptp.4083.1.A1_at	12.7846	gw1.V.5273.1	expressed protein : contains Pfam profile:PF01476 Putative peptidoglycan binding domain (2 copies): supported by cDNA: gi_15982869_gb_AY057542.1_	+	+	+	+	+	+	+	trichocarpa × deltoides	At1g21880	cell organization and biogenesis	other cellular processes	other membranes	other metabolic processes	unknown molecular functions												molecular function unknown	cell wall catabolic process	cell wall catabolic process	cell wall catabolic process	anchored to membrane
PtpAffx.132389.1.A1_s_at	12.7641	estExt_Genewise1_v1.C_LG_I3890	putative protein : predicted protein	+	+	+	+	+	+	+	trichocarpa	At4g35220	other membranes	unknown biological processes	unknown molecular functions														molecular function unknown	biological process unknown	endomembrane system
PtpAffx.70645.1.S1_at	12.6076	estExt_Genewise1_v1.C_LG_XVI2049	cinnamyl-alcohol dehydrogenase ELI3-2 : : supported by cDNA: gi_13605755_gb_AF361859.1_AF361859	+	+	+	+	+	+	+	trichocarpa × deltoides	At4g37990	other cellular processes	other enzyme activity	response to abiotic or biotic stimulus	unknown cellular components													cellular component unknown	response to bacterium	hypersensitive response	aryl-alcohol dehydrogenase activity	mannitol dehydrogenase activity
Ptp.5427.1.A1_s_at	12.551	estExt_fgenesh4_pg.C_1270057	adenine phosphoribosyltransferase (EC 2.4.2.7) - like protein : adenine phosphoribosyltransferase	+	+	+	+	+	+	+	trichocarpa	At4g22570	cytosol	other cellular processes	other metabolic processes	transferase activity													adenine phosphoribosyltransferase activity	cytosol	adenine salvage	adenine salvage
Ptp.6470.1.S1_at	12.5449	grail3.0044016002	glutamate decarboxylase 1 (GAD 1) : sp|Q42521: supported by cDNA: gi_497978_gb_U10034.1_ATU10034	+	+	+	+	+	+	+	nigra	At5g17330	other cellular processes	other enzyme activity	other metabolic processes	protein binding													glutamate decarboxylase activity	calmodulin binding	glutamate metabolic process	glutamate metabolic process	glutamate decarboxylation to succinate	glutamate decarboxylation to succinate	carboxylic acid metabolic process	carboxylic acid metabolic process
PtpAffx.208193.1.S1_at	12.4785	estExt_fgenesh4_pm.C_LG_VIII0699	ethylene receptor	+	+	+	+	+	+	+	trichocarpa	At3g23150	kinase activity	other binding	other cellular processes	other membranes	receptor binding or activity	signal transduction	transferase activity										protein histidine kinase activity	protein histidine kinase activity	glycogen synthase kinase 3 activity	glycogen synthase kinase 3 activity	receptor activity	negative regulation of ethylene mediated signaling pathway	negative regulation of ethylene mediated signaling pathway	endomembrane system	membrane	ethylene binding
PtpAffx.121561.1.A1_at	12.408	fgenesh4_pm.C_LG_IX000602	putative AAA-type ATPase : : supported by cDNA: gi_17380915	+	+	+	+	+	+	+	trichocarpa × deltoides	At2g29080	chloroplast	hydrolase activity	mitochondria	other cellular processes	other cytoplasmic components	other intracellular components	other membranes	other metabolic processes	plastid	protein metabolism							ATP-dependent peptidase activity	mitochondrion	proteolysis	proteolysis	proteolysis	chloroplast thylakoid membrane	chloroplast thylakoid membrane	chloroplast thylakoid membrane	chloroplast thylakoid membrane	chloroplast thylakoid membrane	ATPase activity	protein catabolic process	protein catabolic process
Ptp.1845.1.A1_at	12.378	estExt_fgenesh4_pg.C_1400054	putative GTP-binding protein : Similar to WO8E3.3 gi|3880615 putative GTP-binding protein from C. elegans cosmid gb|Z92773. EST gb|AA597331 comes from this gene:supported by full-length cDNA: Ceres:18981.	+	+	+	+	+	+	+	trichocarpa × deltoides	At1g30580	nucleotide binding	other intracellular components															GTP binding	intracellular
PtpAffx.18614.2.A1_at	12.3592	grail3.0034004302	hypothetical protein :	+	+	+	+	+	+	+	trichocarpa × deltoides	At4g25330	unknown biological processes	unknown cellular components	unknown molecular functions														molecular function unknown	cellular component unknown	biological process unknown
PtpAffx.43883.1.A1_a_at	12.326	estExt_fgenesh4_pm.C_LG_XVIII0336	expressed protein : similar to CALCINEURIN B SUBUNIT (PROTEIN PHOSPHATASE 2B REGULATORY SUBUNIT) GB:P42322 from [Naegleria gruberi] (Gene 154 (1)	+	+	+	+	+	+	+	trichocarpa × deltoides	At3g18430	other binding	other cellular processes	other metabolic processes	protein metabolism	unknown cellular components												calcium ion binding	cellular component unknown	N-terminal protein myristoylation	N-terminal protein myristoylation	N-terminal protein myristoylation
PtpAffx.154748.1.S1_at	12.1673	estExt_Genewise1_v1.C_LG_IX2359	cinnamyl alcohol dehydrogenase : identical to GB:P48523 from [Arabidopsis thaliana]:supported by full-length cDNA: Ceres:4357.	+	+	+	+	+	+	+	trichocarpa × deltoides	At3g19450	other cellular processes	other enzyme activity	other metabolic processes	unknown cellular components													cellular component unknown	lignin biosynthetic process	lignin biosynthetic process	cinnamyl-alcohol dehydrogenase activity
PtpAffx.5465.1.A1_x_at	12.1262	estExt_fgenesh4_pg.C_LG_IX0306	plasma membrane intrinsic protein (SIMIP) : :supported by full-length cDNA: Ceres:7108.	+	+	+	+	+	+	+	deltoides	At4g35100	other membranes	plasma membrane	response to abiotic or biotic stimulus	response to stress	transport	transporter activity											plasma membrane	transport	response to salt stress	response to salt stress	water channel activity	membrane
PtpAffx.48189.1.A1_at	12.112	fgenesh4_pg.C_LG_XVI000029	cytochrome p450	+	+	+		+		+	tremula × tremuloides	At4g31940	electron transport or energy pathways	other binding	other membranes														electron transport	endomembrane system	oxygen binding
Ptp.1017.1.A1_at	12.09	eugene3.00160557	unknown protein : contains Pfam profile:PF00561 abhydrolase:alpha:beta hydrolase fold	+	+	+		+		+	tremula × tremuloides	At3g24420	hydrolase activity	other membranes															endomembrane system	hydrolase activity
PtpAffx.222709.1.S1_at	12.0361	estExt_fgenesh4_pm.C_700037	zeta-carotene desaturase (ZDS)[carotene 7	+	+	+	+	+	+	+	trichocarpa	At3g04870	other cellular processes	other enzyme activity	other metabolic processes														carotene biosynthetic process	carotene biosynthetic process	carotene 7,8-desaturase activity
PtpAffx.28983.1.S1_a_at	12.0273	fgenesh4_pm.C_LG_I000925	protoporphyrinogen oxidase - like protein : protoporphyrinogen IX oxidase	+	+	+	+	+	+	+	trichocarpa × deltoides	At5g14220	developmental processes	mitochondria	other cellular processes	other enzyme activity	other metabolic processes	plastid											protoporphyrinogen oxidase activity	mitochondrion	porphyrin biosynthetic process	porphyrin biosynthetic process	plastid	embryonic development ending in seed dormancy	oxidoreductase activity
PtpAffx.17234.1.S1_at	12.0194	fgenesh4_pg.C_scaffold_145000035	putative nucleosome assembly protein : : supported by cDNA: gi_20466609	+	+	+	+	+	+	+	trichocarpa	At2g19480	cell organization and biogenesis	DNA or RNA binding	DNA or RNA metabolism	nucleus	other metabolic processes												DNA binding	nucleus	nucleosome assembly	nucleosome assembly	nucleosome assembly
PtpAffx.211850.1.S1_s_at	11.9694	eugene3.00140963	bHLH protein : contains helix-loop-helix DNA binding motif	+	+	+	+	+	+	+	trichocarpa	At3g07340	chloroplast	DNA or RNA binding	nucleus	other cellular processes	other metabolic processes	transcription	transcription factor activity										DNA binding	transcription factor activity	nucleus	chloroplast	regulation of transcription	regulation of transcription	regulation of transcription
PtpAffx.200858.1.S1_at	11.8853	estExt_Genewise1_v1.C_LG_I1784	9-cis-epoxycarotenoid dioxygenase [neoxanthin cleavage enzyme](NC1)(NCED1) : identical to putative 9-cis-epoxy-carotenoid dioxygenase [GI:3096910]	+	+	+	+	+	+	+	trichocarpa	At3g63520	other cellular processes	other cytoplasmic components	other enzyme activity	other metabolic processes	response to abiotic or biotic stimulus	response to stress											cytoplasm	response to water deprivation	response to water deprivation	carotenoid catabolic process	carotenoid catabolic process	carotene catabolic process	carotene catabolic process	xanthophyll catabolic process	xanthophyll catabolic process	9-cis-epoxycarotenoid dioxygenase activity
PtpAffx.134292.1.A1_at	11.7677	eugene3.00150627	putative protein : strong similarity to unknown protein (gb|AAC72128.1): supported by cDNA: gi_15810202_gb_AY056116.1_	+	+	+	+	+	+	+	trichocarpa	At5g50170	unknown biological processes	unknown molecular functions															molecular function unknown	biological process unknown
PtpAffx.224388.1.S1_at	11.6896	estExt_fgenesh4_pg.C_LG_IV0443	putative ligand-gated ion channel protein :	+	+	+	+	+	+	+	trichocarpa	At2g29120	other cellular processes	other membranes	response to abiotic or biotic stimulus	transporter activity													intracellular ligand-gated ion channel activity	cellular calcium ion homeostasis	response to light stimulus	endomembrane system	membrane
PtpAffx.72151.1.A1_at	11.6711	eugene3.00030485	RRM-containing protein : RNPL	+	+	+	+	+	+	+	trichocarpa × deltoides	At4g20030	chloroplast	DNA or RNA binding	unknown biological processes														RNA binding	biological process unknown	chloroplast
PtpAffx.5968.1.S1_a_at	11.6668	estExt_fgenesh4_pg.C_LG_II1541	expressed protein : similar to hypothetical protein GB:CAB45785 GI:5262156 from [Arabidopsis thaliana]:supported by full-length cDNA: Ceres:3998.	+	+	+	+	+	+	+	trichocarpa × nigra	At1g01360	unknown cellular components																cellular component unknown
PtpAffx.32500.2.S1_s_at	11.6387	eugene3.03790006	ribosomal protein	+	+	+	+	+	+	+	trichocarpa	At3g56910	chloroplast	unknown biological processes	unknown molecular functions														molecular function unknown	biological process unknown	chloroplast
PtpAffx.223283.1.S1_at	11.6293	gw1.86.193.1	ATP-dependent Clp protease ATP-binding subunit ClpX	+	+	+	+	+	+	+	trichocarpa	At5g49840	hydrolase activity	transport															protein transport	ATPase activity
PtpAffx.140635.1.A1_at	11.5564	gw1.XVIII.2244.1	putative protein : : supported by cDNA: gi_13430737_gb_AF360281.1_AF360281	+	+	+	+	+	+	+	trichocarpa	At5g10710	unknown biological processes	unknown cellular components	unknown molecular functions														molecular function unknown	cellular component unknown	biological process unknown
PtpAffx.44974.1.S1_at	11.5467	fgenesh4_kg.C_LG_II000030	unknown protein : : supported by cDNA: gi_12083315	+	+	+	+	+	+	+	trichocarpa	At1g71730	unknown biological processes	unknown molecular functions															molecular function unknown	biological process unknown
PtpAffx.201551.1.S1_at	11.5111	gw1.II.3396.1	cytochrome P450	+	+	+	+	+	+	+	trichocarpa	At1g12740	electron transport or energy pathways	other binding															electron transport	oxygen binding
PtpAffx.147022.1.A1_at	11.462	fgenesh4_pg.C_LG_X002128	putative protein : : supported by cDNA: gi_13605828_gb_AF367313.1_AF367313	+	+	+	+	+	+	+	deltoides	At5g04550	unknown biological processes	unknown cellular components	unknown molecular functions														molecular function unknown	cellular component unknown	biological process unknown
PtpAffx.224348.1.S1_at	11.3698	gw1.IV.1703.1	integral membrane protein	+	+	+	+	+	+	+	trichocarpa	At3g21690	other membranes	transport	transporter activity														transporter activity	multidrug transport	antiporter activity	membrane
Ptp.530.1.A1_at	11.3232	gw1.XIV.3075.1	RING zinc finger protein	+	+	+		+		+	tremula × tremuloides	At3g26730	chloroplast	other binding	protein binding														protein binding	zinc ion binding	chloroplast
PtpAffx.40192.1.A1_a_at	11.2751	estExt_fgenesh4_pm.C_LG_X0562	expressed protein : similar to ER6 protein GB:AAD46412 [Lycopersicon esculentum]: contains Pfam profile: PF00582 universal stress protein family: supported by cDNA: gi_14190420_gb_AF378888.1_AF378888	+	+	+	+	+	+	+	trichocarpa × nigra	At3g17020	response to abiotic or biotic stimulus	response to stress	unknown cellular components	unknown molecular functions													molecular function unknown	cellular component unknown	response to stress	response to cold	response to cold
PtpAffx.828.1.A1_x_at	11.2316	grail3.0046017801	prolin-rich protein	+	+	+	+	+	+	+	trichocarpa × deltoides	At1g28290	other membranes	structural molecule activity	unknown biological processes														structural constituent of cell wall	biological process unknown	endomembrane system
PtpAffx.249.222.S1_at	11.1624	eugene3.00400325	bHLH protein	+	+	+		+		+	tremula × tremuloides	At4g36930	developmental processes	DNA or RNA binding	nucleus	response to abiotic or biotic stimulus	response to stress	transcription factor activity											DNA binding	transcription factor activity	nucleus	response to cold	response to cold	flower development	response to red light	negative regulation of seed germination
PtpAffx.206030.1.S1_at	11.1387	estExt_Genewise1_v1.C_LG_VI1359	26S proteasome AAA-ATPase subunit RPT3 : identical to 26S proteasome AAA-ATPase subunit RPT3 GI:6652882 from [Arabidopsis thaliana]: supported by cDNA: gi_17979230	+	+	+	+	+	+	+	trichocarpa	At5g58290	hydrolase activity	nucleus	other cellular processes	other intracellular components	other metabolic processes	protein metabolism											nucleus	ubiquitin-dependent protein catabolic process	ubiquitin-dependent protein catabolic process	ubiquitin-dependent protein catabolic process	proteasome regulatory particle, base subcomplex (sensu Eukaryota)	ATPase activity
PtpAffx.201523.1.S1_at	11.1336	eugene3.00020047	putative phosphate transporter : similar to phosphate transporter GB:BAA20522 (Catharanthus roseus): contains Pfam profile: PF00083 Sugar (and other) transporter	+	+	+	+	+	+	+	trichocarpa	At1g76430	other membranes	transport	transporter activity														sugar:hydrogen ion symporter activity	transport	phosphate transmembrane transporter activity	carbohydrate transmembrane transporter activity	membrane
PtpAffx.213827.1.S1_at	11.0943	gw1.XVII.423.1	hypothetical protein common family : similar to At4g25110	+	+	+	+	+	+	+	trichocarpa	At1g02170	chloroplast	hydrolase activity	other cellular processes	other metabolic processes	protein metabolism												cysteine-type endopeptidase activity	proteolysis	proteolysis	proteolysis	induction of apoptosis	chloroplast	caspase activity
PtpAffx.50628.1.A1_at	11.0917	eugene3.00150835	acyl carrier - like protein : acyl carrier protein	+	+	+	+	+	+	+	trichocarpa	At4g25050	chloroplast	other cellular processes	other metabolic processes	response to abiotic or biotic stimulus	transporter activity												acyl carrier activity	fatty acid biosynthetic process	fatty acid biosynthetic process	response to light stimulus	chloroplast
PtpAffx.218457.1.S1_s_at	11.0554	fgenesh4_pg.C_LG_VIII000188	anionic peroxidase	+	+	+	+	+	+	+	trichocarpa	At1g14540	other enzyme activity	other membranes	response to stress														peroxidase activity	response to oxidative stress	endomembrane system
PtpAffx.200864.1.S1_x_at	11.0511	gw1.I.1828.1	glutamine amidotransferase:cyclase : : supported by cDNA: gi_3219163_dbj_AB006210.1_AB006210	+	+	+	+	+	+	+	trichocarpa	At4g26900	chloroplast	other cellular processes	other metabolic processes	transferase activity													histidine biosynthetic process	histidine biosynthetic process	imidazoleglycerol-phosphate synthase activity	chloroplast
PtpAffx.218616.1.S1_s_at	10.9924	fgenesh4_pg.C_scaffold_208000030	metal ion transporter : identical to GB:AAD54417 GI:5853313 from [Arabidopsis thaliana]:supported by full-length cDNA: Ceres:250751.	+	+	+	+	+	+	+	trichocarpa	At1g80830	other cellular processes	transport	transporter activity	unknown cellular components													manganese ion transmembrane transporter activity	cellular component unknown	manganese ion transport	cellular metal ion homeostasis	inorganic anion transmembrane transporter activity	cadmium ion transport	lead ion transport	metal ion transport	metal ion transmembrane transporter activity
PtpAffx.84310.1.A1_at	10.887	estExt_fgenesh4_pm.C_LG_I1290	E2	+	+	+	+	+	+	+	trichocarpa	At1g64230	other cellular processes	other enzyme activity	other metabolic processes	protein metabolism	unknown cellular components												ubiquitin-protein ligase activity	cellular component unknown	ubiquitin-dependent protein catabolic process	ubiquitin-dependent protein catabolic process	ubiquitin-dependent protein catabolic process
PtpAffx.38488.1.S1_at	10.8593	gw1.117.114.1	unknown protein :	+	+	+		+		+	tremula	At3g23870	unknown biological processes	unknown cellular components	unknown molecular functions														molecular function unknown	cellular component unknown	biological process unknown
PtpAffx.39332.1.A1_s_at	10.7875	estExt_Genewise1_v1.C_LG_IV2709	cysteine protease XBCP3 : identical to papain-like cysteine peptidase XBCP3 GI:14600257 from [Arabidopsis thaliana]	+	+	+	+	+	+	+	trichocarpa × deltoides	At1g09850	hydrolase activity	other cellular processes	other membranes	other metabolic processes	protein metabolism												proteolysis	proteolysis	proteolysis	cysteine-type peptidase activity	endomembrane system
PtpAffx.214790.1.S1_s_at	10.7569	eugene3.107700001	amino acid transporter : : supported by cDNA: gi_15529170_gb_AY052209.1_	+	+	+	+	+	+	+	trichocarpa	At5g23810	other membranes	transport	transporter activity														amino acid transport	amino acid transmembrane transporter activity	membrane
PtpAffx.44115.2.A1_a_at	10.6394	fgenesh4_pg.C_LG_II000468	homocysteine S-methyltransferase AtHMT-2 : : supported by cDNA: gi_16226445_gb_AF428402.1_AF428402	+	+	+	+	+	+	+	trichocarpa	At3g63250	other cellular processes	other membranes	other metabolic processes	transferase activity													homocysteine S-methyltransferase activity	methionine biosynthetic process	methionine biosynthetic process	endomembrane system
Ptp.1721.1.S1_s_at	10.6092	gw1.VIII.2.1	putative protein : PRE87 mRNA	+	+	+	+	+	+	+	trichocarpa	At4g26260	other cellular processes	other enzyme activity	other metabolic processes	unknown cellular components													cellular component unknown	L-ascorbic acid biosynthetic process	L-ascorbic acid biosynthetic process	inositol oxygenase activity
PtpAffx.29192.1.A1_s_at	10.5932	grail3.0001012301	putative protein : similar to unknown protein (gb|AAD04946.2)	+	+	+	+	+	+	+	trichocarpa	At5g06570	unknown cellular components																cellular component unknown
PtpAffx.159065.1.S1_at	10.5739	fgenesh4_pm.C_LG_VIII000723	unknown protein : : supported by cDNA: gi_17473512	+	+	+	+	+	+	+	deltoides	At3g23530	other cellular processes	other membranes	other metabolic processes	transferase activity													lipid biosynthetic process	lipid biosynthetic process	cyclopropane-fatty-acyl-phospholipid synthase activity	endomembrane system
PtpAffx.2320.1.S1_at	10.524	estExt_Genewise1_v1.C_LG_I8346	methionine:cystathionine gamma lyase	+	+	+	+	+	+	+	trichocarpa	At1g64660	cytosol	other cellular processes	other enzyme activity	other metabolic processes													catalytic activity	cytosol	amino acid metabolic process	amino acid metabolic process	methionine gamma-lyase activity	methionine catabolic process via 2-oxobutanoate	methionine catabolic process via 2-oxobutanoate
PtpAffx.213363.1.S1_at	10.4843	fgenesh4_pm.C_LG_XVI000211	PROBABLE EUKARYOTIC TRANSLATION INITIATION FACTOR 3 SUBUNIT 8 : : supported by cDNA: gi_2789659_gb_AF040102.1_AF040102	+	+	+	+	+	+	+	trichocarpa	At3g56150	cell organization and biogenesis	nucleic acid binding	other cellular processes	other cytoplasmic components	other intracellular components	other metabolic processes	protein metabolism										translation initiation factor activity	eukaryotic translation initiation factor 3 complex	eukaryotic translation initiation factor 3 complex	translational initiation	translational initiation	translational initiation	translational initiation
PtpAffx.105916.1.S1_at	10.4456	gw1.XVII.760.1	glycosyl hydrolase family 38 (alpha-mannosidase) : similar to alpha-mannosidase II SP:P27046 from [Mus musculus]	+	+	+	+	+	+	+	trichocarpa × nigra	At5g14950	Golgi apparatus	hydrolase activity	other cellular processes	other metabolic processes	protein metabolism												alpha-mannosidase activity	Golgi apparatus	protein amino acid N-linked glycosylation	protein amino acid N-linked glycosylation	protein amino acid N-linked glycosylation
PtpAffx.89675.1.S1_at	10.4178	gw1.XVI.1648.1	polygalacturonase	+	+	+		+		+	tremula × tremuloides	At3g57790	hydrolase activity	other membranes	other metabolic processes														polygalacturonase activity	carbohydrate metabolic process	endomembrane system
Ptp.6874.1.S1_s_at	10.3486	fgenesh4_pg.C_LG_IV000603	Anthocyanin 5-aromatic acyltransferase	+	+	+		+		+	tremula × tremuloides	At3g29590	other cellular processes	other metabolic processes	transferase activity	unknown cellular components													cellular component unknown	anthocyanin biosynthetic process	anthocyanin biosynthetic process	transferase activity	O-malonyltransferase activity
PtpAffx.212209.1.S1_s_at	10.347	gw1.XIX.991.1	transfactor-like : similar to transfactor GB:BAA75684 [Nicotiana tabacum]: supported by cDNA: gi_18377832	+	+	+	+	+	+	+	trichocarpa	At3g04030	nucleus	transcription factor activity															transcription factor activity	nucleus
PtpAffx.44101.1.A1_at	10.3088	grail3.0123005401	Expressed protein : : supported by cDNA: gi_13272454	+	+	+	+	+	+	+	trichocarpa	At1g13245	unknown biological processes	unknown molecular functions															molecular function unknown	biological process unknown
PtpAffx.204771.1.S1_at	10.2482	estExt_fgenesh4_pm.C_LG_IX0400	heat shock protein 70 like protein : dnaK-type molecular chaperone PHSP1 -Pisum sativum	+	+	+	+	+	+	+	trichocarpa	At4g37910	mitochondria	nucleotide binding	other cellular processes	other cytoplasmic components	other intracellular components	other metabolic processes	protein binding	protein metabolism									ATP binding	mitochondrion	mitochondrial matrix	mitochondrial matrix	mitochondrial matrix	protein folding	protein folding	protein folding	unfolded protein binding
PtpAffx.216782.1.S1_at	10.2451	fgenesh4_pm.C_scaffold_152000011	cytochrome p450 family :	+	+	+	+	+	+	+	trichocarpa	At5g06900	electron transport or energy pathways	other binding	other membranes														electron transport	endomembrane system	oxygen binding
PtpAffx.205019.1.S1_at	10.2431	fgenesh4_pm.C_LG_IX000663	receptor protein kinase (TMK1)	+	+	+	+	+	+	+	trichocarpa	At1g66150	extracellular	kinase activity	receptor binding or activity	signal transduction	transferase activity												transmembrane receptor protein serine/threonine kinase activity	transmembrane receptor protein serine/threonine kinase activity	transmembrane receptor protein serine/threonine kinase activity	extracellular region	signal transduction
PtpAffx.56005.1.A1_at	10.1545	gw1.57.329.1	myb-related protein : similar to GI:7981380 from [Lycopersicon esculentum]	+	+	+	+	+	+	+	trichocarpa × deltoides	At1g75250	nucleus	other cellular processes	other metabolic processes	transcription	transcription factor activity												transcription factor activity	nucleus	regulation of transcription	regulation of transcription	regulation of transcription
PtpAffx.145103.1.A1_at	10.1347	fgenesh4_pg.C_LG_XIX000948	unknown protein :	+	+	+		+		+	tremula	At2g30500
PtpAffx.127528.1.A1_s_at	10.1342	eugene3.00700109	cysteine synthase : :supported by full-length cDNA: Ceres:154690.	+	+	+	+	+	+	+	trichocarpa × deltoides	At5g28020	other cellular processes	other enzyme activity	other metabolic processes														cysteine synthase activity	cysteine biosynthetic process	cysteine biosynthetic process
PtpAffx.4946.2.S1_at	10.0943	estExt_Genewise1_v1.C_LG_II0889	bZIP family transcription factor : similar to common plant regulatory factor 7 GI:9650828 from [Petroselinum crispum]: supported by full-length cDNA: gi:10443482	+	+	+	+	+	+	+	trichocarpa × deltoides	At4g34590	chloroplast	DNA or RNA binding	nucleus	other biological processes	other cellular processes	other metabolic processes	protein binding	transcription	transcription factor activity								DNA binding	transcription factor activity	nucleus	regulation of transcription, DNA-dependent	regulation of transcription, DNA-dependent	regulation of transcription, DNA-dependent	chloroplast	response to sucrose stimulus	protein heterodimerization activity
PtpAffx.5076.1.A1_at	10.0331	gw1.XIV.3123.1	putative protein : hypothetical proteins - Arabidopsis thaliana	+	+	+	+	+	+	+	trichocarpa × nigra	At5g16740	other membranes	transport	transporter activity														amino acid transport	amino acid transmembrane transporter activity	membrane
PtpAffx.202901.1.S1_at	9.9868	estExt_fgenesh4_pg.C_LG_III0306	putative protein : predicted proteins	+	+	+	+	+	+	+	trichocarpa	At5g20100	unknown biological processes	unknown molecular functions															molecular function unknown	biological process unknown
PtpAffx.213775.1.S1_at	9.91968	eugene3.00170040	anthocyanidin-3-glucoside rhamnosyltransferase-like :	+	+	+	+	+	+	+	trichocarpa	At5g49690	other metabolic processes	transferase activity															metabolic process	transferase activity, transferring glycosyl groups
PtpAffx.147467.1.A1_at	9.86795	estExt_fgenesh4_pg.C_LG_III1703	putative peptidyl-prolyl cis-trans isomerase :	+	+	+	+	+	+	+	trichocarpa	At2g38730	other cellular processes	other enzyme activity	other metabolic processes	protein metabolism	unknown cellular components												peptidyl-prolyl cis-trans isomerase activity	cellular component unknown	protein folding	protein folding	protein folding
PtpAffx.202344.1.S1_at	9.824	gw1.II.3936.1	coded for by A. thaliana cDNA T04215 : similar to epoxide hydrolases: supported by cDNA: gi_20856514	+	+	+	+	+	+	+	trichocarpa	At4g02340	hydrolase activity	other cellular processes	other metabolic processes														epoxide hydrolase activity	aromatic compound metabolic process	aromatic compound metabolic process
Ptp.3228.1.A1_a_at	9.80601	grail3.0019008902	expressed protein : related to putative two-component response regulator protein ARR1 (GB: 4210449): supported by cDNA: gi_16974543_gb_AY060559.1_	+	+	+	+	+	+	+	trichocarpa	At2g03500	DNA or RNA binding	nucleus	other cellular processes	other metabolic processes	transcription	transcription factor activity											DNA binding	transcription factor activity	nucleus	regulation of transcription	regulation of transcription	regulation of transcription
PtpAffx.26888.1.S1_at	9.68719	eugene3.00160658	expressed protein : supported by cDNA: gi:15450891	+	+	+		+		+	tremula	At3g52500	cell wall	hydrolase activity	other cellular processes	other metabolic processes	protein metabolism												pepsin A activity	proteolysis	proteolysis	proteolysis	cellulose and pectin-containing cell wall
PtpAffx.209247.1.S1_s_at	9.65668	fgenesh4_pg.C_LG_X001644	putative protein : strong similarity to unknown protein (gb|AAD25673.1)	+	+	+	+	+	+	+	trichocarpa	At5g64190
PtpAffx.16098.1.S1_at	9.62977	gw1.II.2695.1	GDSL-motif lipase:hydrolase-like protein :	+	+	+		+		+	tremula	At5g40990	extracellular	hydrolase activity	other biological processes	response to abiotic or biotic stimulus	signal transduction												carboxylesterase activity	extracellular space	response to fungus	response to salicylic acid stimulus	induced systemic resistance, ethylene mediated signaling pathway	induced systemic resistance, ethylene mediated signaling pathway	lipase activity	defense response to fungus
PtpAffx.210491.1.S1_at	9.60896	eugene3.00120596	putative protein : contains similarity to HepA-related protein Harp	+	+	+	+	+	+	+	trichocarpa	At5g07810	nucleic acid binding	nucleotide binding	other enzyme activity														nucleic acid binding	helicase activity	ATP binding
PtpAffx.3422.1.S1_at	9.57461	estExt_fgenesh4_pg.C_LG_II1220	GTP-binding protein	+	+	+	+	+	+	+	trichocarpa × nigra	At2g44610	cell organization and biogenesis	nucleotide binding	other cellular components	transport													GTP binding	membrane fraction	secretory pathway	secretory pathway
PtpAffx.140261.1.A1_at	9.56533	gw1.XVII.339.1	ABC transporter family protein : similar to ABC transporter GI:10280532 from [Homo sapiens]	+	+	+	+	+	+	+	trichocarpa × nigra	At1g17840	hydrolase activity	transporter activity															ATPase activity, coupled to transmembrane movement of substances	ATPase activity, coupled to transmembrane movement of substances
PtpAffx.224316.1.S1_at	9.47429	fgenesh4_pg.C_LG_III001446	putative response regulator protein (receiver component) : similar to response regulator protein GB:AAC62225 [Brassica napus]	+	+	+	+	+	+	+	trichocarpa	At3g04280	other molecular functions	signal transduction	unknown cellular components														two-component response regulator activity	cellular component unknown	cytokinin mediated signaling	transcription regulator activity
PtpAffx.23797.2.S1_at	9.46343	estExt_fgenesh4_pm.C_LG_I1255	fatty acid hydroxylase (FAH1) : identical to GB:AF021804: supported by cDNA: gi_15215595_gb_AY050326.1_	+	+	+	+	+	+	+	trichocarpa	At2g34770	other cellular processes	other enzyme activity	other metabolic processes	unknown cellular components													very-long-chain fatty acid metabolic process	very-long-chain fatty acid metabolic process	catalytic activity	cellular component unknown	fatty acid (omega-1)-hydroxylase activity
PtpAffx.215077.1.S1_s_at	9.4381	eugene3.01170065	putative protein : hypersensitivity-related gene product HSR201 - Nicotiana tabacum	+	+	+	+	+	+	+	trichocarpa	At5g17540	unknown biological processes	unknown cellular components	unknown molecular functions														molecular function unknown	cellular component unknown	biological process unknown
PtpAffx.30967.1.S1_a_at	9.4035	grail3.0096007601	putative glycogenin :	+	+	+	+	+	+	+	nigra	At2g35710	other membranes	other metabolic processes	transferase activity														biosynthetic process	endomembrane system	carbohydrate biosynthetic process	transferase activity, transferring glycosyl groups	transferase activity, transferring hexosyl groups
PtpAffx.6457.1.A1_s_at	9.36505	estExt_Genewise1_v1.C_1330041	PWWP domain protein : predicted by genscan+	+	+	+	+	+	+	+	trichocarpa × deltoides	At3g05430	unknown biological processes	unknown cellular components	unknown molecular functions														molecular function unknown	cellular component unknown	biological process unknown
Ptp.3520.1.A1_s_at	9.34516	estExt_fgenesh4_pm.C_LG_XV0458	4-coumarate-CoA ligase -like protein : 4-coumarate-CoA ligase enzyme	+	+	+	+	+	+	+	trichocarpa × deltoides	At3g48990	nucleotide binding	other cellular processes	other metabolic processes	unknown cellular components													cellular component unknown	metabolic process	flavonoid biosynthetic process	flavonoid biosynthetic process	AMP binding
PtpAffx.28867.1.A1_at	9.34036	eugene3.00021891	P II nitrogen sensing protein GLB I : : supported by cDNA: gi_3885942_gb_AF095455.1_AF095455	+	+	+	+	+	+	+	nigra	At4g01900	chloroplast	other biological processes	other cellular processes	other metabolic processes	other molecular functions	response to abiotic or biotic stimulus											nitrogen compound metabolic process	response to light stimulus	chloroplast	anthocyanin biosynthetic process	anthocyanin biosynthetic process	response to sucrose stimulus	acetylglutamate kinase regulator activity	arginine biosynthetic process via ornithine	arginine biosynthetic process via ornithine
Ptp.5907.1.S1_at	9.33792	estExt_fgenesh4_pm.C_LG_I0734	putative protein : :supported by full-length cDNA: Ceres:97866.	+	+	+	+	+	+	+	trichocarpa	At3g52040	unknown biological processes	unknown molecular functions															molecular function unknown	biological process unknown
Ptp.3052.1.S1_s_at	9.33455	grail3.0039012501	putative fatty acid desaturase:cytochrome b5 fusion protein :	+	+	+	+	+	+	+	trichocarpa	At2g46210	other cellular processes	other enzyme activity	other membranes	other metabolic processes													lipid metabolic process	fatty acid biosynthetic process	fatty acid biosynthetic process	membrane	oxidoreductase activity
PtpAffx.16622.1.A1_at	9.32711	fgenesh4_pg.C_LG_IV000056	acyltransferase family : similar to deacetylvindoline 4-O-acetyltransferase [Catharanthus roseus][GI:4091808][PMID:9681034]	+	+	+	+	+	+	+	nigra	At3g26040	transferase activity	unknown biological processes	unknown cellular components														cellular component unknown	biological process unknown	transferase activity
PtpAffx.134586.1.A1_at	9.32456	gw1.IX.3456.1	serin carboxypeptidase - like protein : carboxypeptidase D II-3 precursor	+	+	+	+	+	+	+	trichocarpa	At3g63470	hydrolase activity	other cellular processes	other membranes	other metabolic processes	protein metabolism												serine carboxypeptidase activity	proteolysis	proteolysis	proteolysis	endomembrane system
Ptp.1970.1.S1_s_at	9.28017	grail3.0039009101	polygalacturonase	+	+	+	+	+	+	+	trichocarpa	At3g61490	hydrolase activity	other membranes	other metabolic processes														polygalacturonase activity	carbohydrate metabolic process	endomembrane system
PtpAffx.114066.1.A1_at	9.27194	estExt_fgenesh4_pg.C_LG_VIII0185	putative tetracycline transporter protein :	+	+	+	+	+	+	+	trichocarpa × nigra	At2g16980	other membranes	transport	transporter activity														tetracycline transporter activity	endomembrane system	tetracycline transport	integral to membrane
Ptp.7275.1.S1_s_at	9.27	estExt_Genewise1_v1.C_LG_XVI1715	glycosyl hydrolase family 36 : similar to seed imbibition protein GB:AAA32975 GI:167100 from [Hordeum vulgare]	+	+	+		+		+	tremula × tremuloides	At3g57520	hydrolase activity	other metabolic processes	unknown cellular components														hydrolase activity, hydrolyzing O-glycosyl compounds	cellular component unknown	carbohydrate metabolic process
PtpAffx.206136.1.S1_at	9.2174	fgenesh4_pg.C_LG_VI000456	putative protein : several hypothetical Na(+):H(+) antiporter	+	+	+	+	+	+	+	trichocarpa	At3g53720	other biological processes	other cellular processes	other membranes	transport	transporter activity												monovalent cation:proton antiporter activity	cation transport	endomembrane system	sodium:hydrogen antiporter activity	osmoregulation	cellular potassium ion homeostasis
Ptp.7912.1.S1_at	9.17372	eugene3.00180800	H+-transporting ATPase AHA10 : Identical to H+-transporting ATPase (EC 3.6.1.35) AHA10 [Arabidopsis thaliana] (gi|765354) plasma membrane H(+)-ATPase isoform AHA10=P-type ATPase	+	+	+	+	+	+	+	trichocarpa × deltoides	At1g17260	cell organization and biogenesis	hydrolase activity	other cellular processes	other membranes	other metabolic processes	transporter activity											vacuole organization and biogenesis	vacuolar acidification	vacuolar acidification	proanthocyanidin biosynthetic process	proanthocyanidin biosynthetic process	ATPase activity, coupled to transmembrane movement of ions, phosphorylative mechanism	ATPase activity, coupled to transmembrane movement of ions, phosphorylative mechanism	membrane	integral to membrane	ATPase activity	cation-transporting ATPase activity	cation-transporting ATPase activity
PtpAffx.212348.1.S1_at	9.155	grail3.0048004901	xylulose kinase : : supported by cDNA: gi_15292818_gb_AY050843.1_	+	+	+	+	+	+	+	trichocarpa	At5g49650	kinase activity	other cellular processes	other metabolic processes	transferase activity	unknown cellular components												xylulokinase activity	xylulokinase activity	cellular component unknown	carbohydrate metabolic process	xylulose catabolic process	xylulose catabolic process
Ptp.450.1.A1_at	9.14639	eugene3.00002215	putative receptor-like protein kinase :	+	+	+		+		+	tremula × tremuloides	At2g01820	cell wall	kinase activity	nucleotide binding	other cellular processes	other metabolic processes	protein binding	protein metabolism	transferase activity									protein kinase activity	protein kinase activity	protein serine/threonine kinase activity	protein serine/threonine kinase activity	protein-tyrosine kinase activity	protein-tyrosine kinase activity	protein binding	ATP binding	protein amino acid phosphorylation	protein amino acid phosphorylation	protein amino acid phosphorylation	cellulose and pectin-containing cell wall
PtpAffx.209808.1.S1_at	9.09909	fgenesh4_pg.C_LG_XI000568	unknown protein [Oryza sativa (japonica cultivar-group)] >gi|57899283|dbj|BAD87684.1| unknown protein [Oryza sativa (japonica cultivar-group)]	+	+	+	+	+	+	+	trichocarpa
PtpAffx.206459.1.S1_at	9.08384	gw1.VI.14.1	putative protein : similar to unknown protein (ref|NP_012077.1)	+	+	+	+	+	+	+	trichocarpa	At5g06620	mitochondria	nucleus	unknown biological processes	unknown molecular functions													molecular function unknown	nucleus	mitochondrion	biological process unknown
PtpAffx.38633.2.A1_at	9.02737	estExt_Genewise1_v1.C_LG_XVIII0619	chloroplast Cpn21 protein : identical to chloroplast 20 kDa chaperonin	+	+	+	+	+	+	+	trichocarpa × deltoides	At5g20720	chloroplast	protein binding	response to abiotic or biotic stimulus	response to stress													calmodulin binding	response to cold	response to cold	chloroplast
Ptp.1959.1.S1_s_at	9.01197	estExt_fgenesh4_pm.C_LG_XI0016	putative aspartic proteinase : similar to GB:AAC49730:supported by full-length cDNA: Ceres:8972.	+	+	+		+		+	tremula × tremuloides	At1g11910	hydrolase activity	other cellular processes	other cytoplasmic components	other intracellular components	other membranes	other metabolic processes	protein metabolism										pepsin A activity	lysosome	lysosome	proteolysis	proteolysis	proteolysis	endomembrane system
PtpAffx.6581.5.S1_at	8.99061	gw1.XI.2771.1	expressed protein : : supported by cDNA: gi_15010695_gb_AY045649.1_	+	+	+	+	+	+	+	trichocarpa	At1g29980	other membranes	unknown biological processes															biological process unknown	anchored to membrane
PtpAffx.201915.1.S1_at	8.91943	fgenesh4_pg.C_LG_II000867	glycosyl hydrolase family 3 : similar to xylosidase GI:2102655 from [Aspergillus niger]	+	+	+	+	+	+	+	trichocarpa	At1g78060	cell wall	hydrolase activity	other metabolic processes														hydrolase activity, hydrolyzing O-glycosyl compounds	carbohydrate metabolic process	cellulose and pectin-containing cell wall
PtpAffx.11379.1.S1_at	8.89172	fgenesh4_pg.C_LG_XIV001476	DegP2 protease : identical to DegP2 protease GI:13172275 from [Arabidopsis thaliana]	+	+	+	+	+	+	+	trichocarpa × nigra	At2g47940	chloroplast	electron transport or energy pathways	hydrolase activity	other cellular processes	other cytoplasmic components	other intracellular components	other membranes	other metabolic processes	plastid	protein metabolism							serine-type endopeptidase activity	trypsin activity	proteolysis	proteolysis	proteolysis	serine-type peptidase activity	chloroplast stromal thylakoid	chloroplast stromal thylakoid	chloroplast stromal thylakoid	chloroplast stromal thylakoid	chloroplast thylakoid membrane	chloroplast thylakoid membrane	chloroplast thylakoid membrane	chloroplast thylakoid membrane	chloroplast thylakoid membrane	photosystem II repair	photosystem II repair	photosystem II repair	photosystem II repair
PtpAffx.109204.1.S1_at	8.87435	grail3.0029023401	unknown protein [Oryza sativa (japonica cultivar-group)] >gi|54290395|dbj|BAD61265.1| unknown protein [Oryza sativa (japonica cultivar-group)] >gi|54290318|dbj|BAD61122.1| unknown protein [Oryza sativa (japonica cultivar-group)]	+	+	+	+	+	+	+	trichocarpa × deltoides
PtpAffx.12108.1.S1_at	8.73763	grail3.0038019202	isocitrate dehydrogenase	+	+	+	+	+	+	+	trichocarpa	At1g65930	other enzyme activity	other metabolic processes															isocitrate dehydrogenase (NADP+) activity	metabolic process
PtpAffx.16306.1.S1_at	8.73482	gw1.XII.1735.1	cytochrome p450 family :	+	+	+		+		+	tremula	At2g45550	electron transport or energy pathways	other binding															electron transport	oxygen binding
PtpAffx.89457.1.A1_at	8.67303	fgenesh4_pg.C_LG_VII001304	lupeol synthase (LUP1)	+	+	+	+	+	+	+	trichocarpa	At1g66960	other cellular processes	other enzyme activity	other metabolic processes														pentacyclic triterpenoid biosynthetic process	pentacyclic triterpenoid biosynthetic process	lupeol synthase activity
Ptp.3210.1.S1_at	8.65438	eugene3.01250082	putative alpha-hydroxynitrile lyase : similar to alpha-hydroxynitrile lyase GB:CAA11219 [Manihot esculenta]: supported by cDNA: gi_17381071	+	+	+		+		+	tremula × tremuloides	At3g10870	hydrolase activity	unknown cellular components															cellular component unknown	hydrolase activity
PtpAffx.75685.1.A1_at	8.65332	fgenesh4_pm.C_LG_VIII000033	putative tyrosyl-tRNA synthetase : : supported by cDNA: gi_18700118	+	+	+	+	+	+	+	trichocarpa × nigra	At2g33840	nucleotide binding	other cellular processes	other enzyme activity	other metabolic processes	protein metabolism												aminoacyl-tRNA ligase activity	ATP binding	tRNA aminoacylation for protein translation	tRNA aminoacylation for protein translation	tRNA aminoacylation for protein translation
PtpAffx.68429.2.S1_at	8.63034	estExt_fgenesh4_pg.C_LG_XI0756	WRKY family transcription factor : similar to DNA binding protein WRKY3 GB:U56834 GI:1432055 from [Petroselinum crispum]: supported by cDNA: gi_17980955	+	+	+	+	+	+	+	nigra	At1g29280	nucleus	other cellular processes	other metabolic processes	transcription	transcription factor activity												transcription factor activity	nucleus	regulation of transcription, DNA-dependent	regulation of transcription, DNA-dependent	regulation of transcription, DNA-dependent
Ptp.4476.3.S1_at	8.62734	fgenesh4_pm.C_scaffold_131000018	putative transcriptional regulator :	+	+	+		+		+	tremula × tremuloides	At4g10710	hydrolase activity	nucleus	other cellular processes	other intracellular components	other metabolic processes	protein metabolism											nucleus	nuclear euchromatin	nuclear euchromatin	proteolysis	proteolysis	proteolysis	metalloexopeptidase activity	FACT complex	FACT complex
PtpAffx.217731.1.S1_at	8.57948	eugene3.01780033	expressed protein : :supported by full-length cDNA: Ceres:205976.	+	+	+	+	+	+	+	trichocarpa	At1g78650	unknown biological processes																biological process unknown
PtpAffx.64211.1.S1_at	8.48721	grail3.0059004501	GASA4 : : supported by cDNA: gi_950098_gb_U15683.1_ATU15683	+	+	+	+	+	+	+	trichocarpa	At5g15230	other biological processes	other membranes	signal transduction	unknown molecular functions													molecular function unknown	response to gibberellin stimulus	gibberellic acid mediated signaling	endomembrane system
PtpAffx.145701.1.S1_s_at	8.48145	estExt_fgenesh4_pg.C_LG_XIII0422	purple acid phosphatase	+	+	+		+		+	tremuloides	At3g20500	hydrolase activity	other membranes	unknown biological processes														acid phosphatase activity	protein serine/threonine phosphatase activity	biological process unknown	endomembrane system
PtpAffx.71061.1.S1_at	8.44675	gw1.VII.1374.1	alcohol dehydrogenase : identical to alcohol dehydrogenase GI:469467 from [Arabidopsis thaliana]: supported by full-length cDNA: Ceres: 4033.	+	+	+		+		+	tremula	At1g77120	electron transport or energy pathways	other enzyme activity	response to abiotic or biotic stimulus	response to stress	unknown cellular components												response to hypoxia	alcohol dehydrogenase activity	cellular component unknown	response to osmotic stress	response to osmotic stress	cellular respiration
Ptp.476.1.S1_s_at	8.34744	eugene3.00011733	expressed protein : :supported by full-length cDNA: Ceres:27471.	+	+	+		+		+	tremula × tremuloides	At3g08030	other membranes	unknown biological processes	unknown molecular functions														molecular function unknown	biological process unknown	endomembrane system
PtpAffx.212818.1.S1_s_at	8.34378	eugene3.00150645	terpene synthase:cyclase family : non-consensus TA donor splice site at exon 4	+	+	+	+	+	+	+	trichocarpa	At5g23960	other binding	other cellular processes	other enzyme activity	other metabolic processes	unknown cellular components												magnesium ion binding	cellular component unknown	sesquiterpenoid biosynthetic process	sesquiterpenoid biosynthetic process	lyase activity	sesquiterpene biosynthetic process	sesquiterpene biosynthetic process
PtpAffx.225081.1.S1_s_at	8.29289	gw1.XVIII.3343.1	serine:threonine kinase-like protein (fragment) : receptor-like protein kinase RLK3 - Arabidopsis thaliana	+	+	+	+	+	+	+	trichocarpa	At4g11530	kinase activity	other cellular processes	other membranes	other metabolic processes	protein metabolism												protein amino acid phosphorylation	protein amino acid phosphorylation	protein amino acid phosphorylation	endomembrane system	kinase activity
PtpAffx.212363.1.S1_s_at	8.28904	gw1.XIX.2012.1	growth regulator	+	+	+	+	+	+	+	trichocarpa	At1g35510	chloroplast	unknown biological processes	unknown molecular functions														molecular function unknown	biological process unknown	chloroplast
PtpAffx.29323.1.A1_s_at	8.13689	estExt_Genewise1_v1.C_LG_VIII0469	unknown protein : Strong similarity to gb|D14550 extracellular dermal glycoprotein (EDGP) precursor from Daucus carota. ESTs gb|H37281	+	+	+	+	+	+	+	nigra	At1g03220	plasma membrane	unknown molecular functions															molecular function unknown	plasma membrane
Ptp.6375.1.S1_s_at	8.12759	gw1.V.220.1	leucine-rich repeat transmembrane protein kinase	+	+	+		+		+	tremula × tremuloides	At5g48940	kinase activity	nucleotide binding	other cellular processes	other metabolic processes	protein metabolism	signal transduction	transferase activity										protein serine/threonine kinase activity	protein serine/threonine kinase activity	ATP binding	protein amino acid phosphorylation	protein amino acid phosphorylation	protein amino acid phosphorylation	transmembrane receptor protein tyrosine kinase signaling pathway
PtpAffx.207353.1.S1_s_at	8.08956	estExt_fgenesh4_pm.C_LG_VII0409	phytoene dehydrogenase [phytoene desaturase](PDS)-related : similar to several microbial phytoene dehydrogenase-like proteins: contains PF02032: Phytoene dehydrogenase related enzyme domain	+	+	+	+	+	+	+	trichocarpa	At5g49555	mitochondria	nucleotide binding	other binding	other cellular processes	other enzyme activity	other metabolic processes											mitochondrion	carotenoid biosynthetic process	carotenoid biosynthetic process	oxidoreductase activity, acting on paired donors, with incorporation or reduction of molecular oxygen	FAD binding	FAD binding
PtpAffx.63122.1.A1_at	8.06784	fgenesh4_pm.C_LG_XVIII000451	unknown protein :	+	+	+	+	+	+	+	trichocarpa × deltoides	At5g57230	unknown biological processes	unknown cellular components	unknown molecular functions														molecular function unknown	cellular component unknown	biological process unknown
PtpAffx.662.1.A1_at	8.06514	estExt_fgenesh4_pm.C_LG_IV0474	putative purple acid phosphatase precursor : : supported by cDNA: gi_20257482	+	+	+	+	+	+	+	trichocarpa × deltoides	At2g16430	cell wall	hydrolase activity	unknown biological processes														acid phosphatase activity	protein serine/threonine phosphatase activity	biological process unknown	cellulose and pectin-containing cell wall
PtpAffx.221145.1.S1_at	8.05447	fgenesh4_pg.C_scaffold_40000205	cytochrome p450 family : flavonoid 3	+	+	+	+	+	+	+	trichocarpa	At4g31970	electron transport or energy pathways	other binding	other membranes														electron transport	endomembrane system	oxygen binding
PtpAffx.201464.1.S1_at	8.00565	fgenesh4_pg.C_LG_I003326	hypothetical protein : predicted by genemark.hmm	+	+	+	+	+	+	+	trichocarpa	At3g15930	other binding	unknown biological processes	unknown cellular components														binding	cellular component unknown	biological process unknown
PtpAffx.9312.2.A1_at	7.97985	estExt_Genewise1_v1.C_LG_XVIII1736	putative protein : predicted proteins	+	+	+	+	+	+	+	trichocarpa × deltoides	At5g11090	unknown biological processes	unknown molecular functions															molecular function unknown	biological process unknown
PtpAffx.202020.1.S1_at	7.9634	gw1.II.4140.1	peptidylprolyl isomerase :	+	+	+	+	+	+	+	trichocarpa	At5g48570	other binding	other cellular processes	other enzyme activity	other metabolic processes	protein binding	protein metabolism	unknown cellular components										peptidyl-prolyl cis-trans isomerase activity	calmodulin binding	FK506 binding	cellular component unknown	protein folding	protein folding	protein folding
PtpAffx.17212.1.S1_at	7.95791	estExt_Genewise1_v1.C_LG_XIV1614	putative flavonol glucosyltransferase : similar to Manihot esculenta flavonol 3-O-glucosyltransferase 5	+	+	+	+	+	+	+	trichocarpa	At4g01070	other biological processes	other cellular processes	other metabolic processes	transferase activity													xenobiotic metabolic process	xenobiotic metabolic process	UDP-glycosyltransferase activity	response to toxin	transferase activity, transferring glycosyl groups	UDP-glucosyltransferase activity	xenobiotic catabolic process	xenobiotic catabolic process
PtpAffx.17860.1.A1_s_at	7.91794	eugene3.00090209	Expressed protein : : supported by full-length cDNA: Ceres: 41162.	+	+	+	+	+	+	+	trichocarpa × nigra	At3g44735	extracellular	other cellular processes	other membranes	receptor binding or activity													extracellular region	growth factor activity	cell proliferation	endomembrane system
PtpAffx.46665.1.S1_s_at	7.9064	estExt_Genewise1_v1.C_LG_II1725	expressed protein : :supported by full-length cDNA: Ceres:9435.	+	+	+	+	+	+	+	trichocarpa	At1g75750	cell organization and biogenesis	cell wall	other biological processes	other cellular processes	unknown molecular functions												molecular function unknown	cellulose and pectin-containing cell wall	response to abscisic acid stimulus	response to gibberellin stimulus	response to brassinosteroid stimulus	unidimensional cell growth	unidimensional cell growth
Ptp.3491.1.S1_s_at	7.9057	gw1.XIX.1633.1	putative protein : unknown protein 110K5.12 - Sorghum bicolor	+	+	+	+	+	+	+	trichocarpa × nigra	At3g56360	chloroplast	unknown biological processes	unknown molecular functions														molecular function unknown	biological process unknown	chloroplast
PtpAffx.56583.2.A1_a_at	7.90403	eugene3.00031400	putative protein : hypothetical proteins - Arabidopsis thaliana	+	+	+	+	+	+	+	trichocarpa × deltoides	At3g48660	other membranes	unknown biological processes	unknown molecular functions														molecular function unknown	biological process unknown	endomembrane system
PtpAffx.7.2.A1_s_at	7.8818	estExt_fgenesh4_pg.C_LG_VIII0455	actin 11 (ACT11) : identical to actin 11 (ACT11) SP:P53496 (Plant J. 10:189-202(1996)):supported by full-length cDNA: Ceres:38101.	+	+	+	+	+	+	+	nigra	At3g12110	cell organization and biogenesis	mitochondria	other intracellular components	structural molecule activity													structural constituent of cytoskeleton	mitochondrion	cytoskeleton	actin cytoskeleton organization and biogenesis
PtpAffx.214216.1.S1_at	7.87718	estExt_Genewise1_v1.C_LG_XVIII1717	unknown protein : contains WD domain (G-beta repeat)	+	+	+	+	+	+	+	trichocarpa	At1g80490	developmental processes	other membranes															primary shoot apical meristem specification	endomembrane system
PtpAffx.215493.1.S1_s_at	7.85779	eugene3.01240027	putative fatty acid desaturase : similar to D. melanogaster Des-1 protein	+	+	+	+	+	+	+	trichocarpa	At4g04930	other enzyme activity	other membranes	other metabolic processes														lipid metabolic process	membrane	oxidoreductase activity
Ptp.4458.1.S1_s_at	7.85707	estExt_fgenesh4_pm.C_LG_XIV0571	glutathione transferase	+	+	+	+	+	+	+	trichocarpa	At3g62760	other cellular processes	other cytoplasmic components	other metabolic processes	transferase activity													glutathione transferase activity	cytoplasm	toxin catabolic process	toxin catabolic process
PtpAffx.210932.1.S1_s_at	7.83453	eugene3.00130256	hypothetical protein : predicted by genscan+	+	+	+	+	+	+	+	trichocarpa	At1g54740	unknown biological processes	unknown molecular functions															molecular function unknown	biological process unknown
Ptp.7746.1.S1_at	7.81216	gw1.II.532.1	Expressed protein : : supported by full-length cDNA: Ceres: 28726.	+	+	+	+	+	+	+	trichocarpa × deltoides	At4g01895	unknown biological processes	unknown cellular components	unknown molecular functions														molecular function unknown	cellular component unknown	biological process unknown
PtpAffx.50066.1.S1_at	7.78033	estExt_fgenesh4_pg.C_LG_XVII0227	unknown protein : : supported by cDNA: gi_19698930	+	+	+	+	+	+	+	trichocarpa × nigra	At3g27470	other membranes	unknown biological processes	unknown molecular functions														molecular function unknown	biological process unknown	endomembrane system
Ptp.4812.1.S1_at	7.78001	fgenesh4_pg.C_LG_V001718	putative pyrophosphate-dependent phosphofructokinase alpha subunit : similar to pyrophosphate-dependent phosphofructokinase alpha subunit GB:AAD30596 [Arabidopsis thaliana]	+	+	+	+	+	+	+	trichocarpa	At1g76550	kinase activity	other cellular components	other cellular processes	other metabolic processes	transferase activity												glycolysis	glycolysis	pyrophosphate-dependent phosphofructokinase comple,x alpha-subunit complex	diphosphate-fructose-6-phosphate 1-phosphotransferase activity	diphosphate-fructose-6-phosphate 1-phosphotransferase activity
PtpAffx.204472.1.S1_at	7.7787	estExt_fgenesh4_pg.C_LG_IX0214	protein-tyrosine-phosphatase-like protein : protein-tyrosine-phosphatase - Schizosaccharomyces pombe	+	+	+	+	+	+	+	trichocarpa	At3g44620	hydrolase activity	other cellular processes	other metabolic processes	protein metabolism													protein tyrosine phosphatase activity	protein amino acid dephosphorylation	protein amino acid dephosphorylation	protein amino acid dephosphorylation
PtpAffx.208112.1.S1_s_at	7.77853	eugene3.00081338	expressed protein : contains Pfam profile: PF00515 tetratricopeptide repeat domain (TPR domain):supported by full-length cDNA: Ceres:23733.	+	+	+	+	+	+	+	trichocarpa	At3g18420	chloroplast	other binding	other cytoplasmic components	other intracellular components	other membranes	plastid	unknown biological processes										binding	biological process unknown	chloroplast envelope	chloroplast envelope	chloroplast envelope	chloroplast envelope	chloroplast envelope
PtpAffx.35826.1.S1_at	7.74964	gw1.279.9.1	cytochrome p450	+	+	+	+	+	+	+	trichocarpa × nigra	At5g10610	electron transport or energy pathways	other binding	other membranes														electron transport	endomembrane system	oxygen binding
Ptp.2176.1.S1_at	7.73515	estExt_Genewise1_v1.C_LG_II1524	putative DnaJ protein : :supported by full-length cDNA: Ceres:22711.	+	+	+		+		+	tremula × tremuloides	At2g17880	chloroplast	other cellular processes	other metabolic processes	protein binding	protein metabolism												protein folding	protein folding	protein folding	chloroplast	heat shock protein binding
Ptp.4418.1.S1_at	7.71213	grail3.0009002801	unknown protein :	+	+	+	+	+	+	+	trichocarpa	At1g70200	chloroplast	nucleic acid binding															nucleic acid binding	chloroplast
PtpAffx.211092.1.S1_at	7.71046	estExt_Genewise1_v1.C_LG_XIII2148	leucine-rich repeat transmembrane protein kinase	+	+	+	+	+	+	+	trichocarpa	At3g03770	kinase activity	nucleotide binding	other cellular processes	other membranes	other metabolic processes	protein metabolism	signal transduction	transferase activity									protein kinase activity	protein kinase activity	protein serine/threonine kinase activity	protein serine/threonine kinase activity	ATP binding	protein amino acid phosphorylation	protein amino acid phosphorylation	protein amino acid phosphorylation	transmembrane receptor protein tyrosine kinase signaling pathway	endomembrane system
PtpAffx.33535.2.A1_at	7.70941	estExt_fgenesh4_pg.C_LG_II0269	putative purple acid phosphatase precursor : : supported by cDNA: gi_20257482	+	+	+	+	+	+	+	trichocarpa	At2g16430	cell wall	hydrolase activity	unknown biological processes														acid phosphatase activity	protein serine/threonine phosphatase activity	biological process unknown	cellulose and pectin-containing cell wall
PtpAffx.37093.1.A1_at	7.68929	gw1.164.72.1	expressed protein : :supported by full-length cDNA: Ceres:31287.	+	+	+	+	+	+	+	trichocarpa × nigra	At4g31040	chloroplast	other membranes	unknown biological processes														biological process unknown	chloroplast	integral to membrane
PtpAffx.163198.1.S1_s_at	7.66525	estExt_Genewise1_v1.C_LG_XVI3139	Expressed protein : : supported by full-length cDNA: Ceres: 29157.	+	+	+	+	+	+	+	trichocarpa × deltoides	At2g36885	chloroplast	unknown molecular functions															molecular function unknown	chloroplast
PtpAffx.224356.1.S1_s_at	7.6647	fgenesh4_pg.C_LG_IV000109	serine:threonine kinase -like protein : serine:threonine kinase	+	+	+	+	+	+	+	trichocarpa	At4g23180	kinase activity	other cellular processes	other metabolic processes	protein metabolism													protein amino acid phosphorylation	protein amino acid phosphorylation	protein amino acid phosphorylation	kinase activity
PtpAffx.61105.1.S1_at	7.64614	estExt_fgenesh4_pg.C_2320019	glutamate dehydrogenase 2 : : supported by cDNA: gi_14423477_gb_AF386976.1_AF386976	+	+	+	+	+	+	+	nigra	At5g07440	mitochondria	other cellular processes	other enzyme activity	other metabolic processes													mitochondrion	amino acid metabolic process	amino acid metabolic process	oxidoreductase activity
Ptp.3461.1.S1_s_at	7.64384	estExt_Genewise1_v1.C_LG_X4827	hypothetical protein : similar to hypothetical protein GB:AAC00595 [Arabidopsis thaliana]	+	+	+		+		+	tremula × tremuloides	At1g67530	other binding	other cellular processes	other enzyme activity	other intracellular components	other metabolic processes	protein metabolism											ubiquitin ligase complex	ubiquitin-protein ligase activity	binding	protein ubiquitination	protein ubiquitination	protein ubiquitination
Ptp.4176.1.S1_at	7.57126	gw1.X.5310.1	receptor-like kinase	+	+	+	+	+	+	+	trichocarpa	At1g60800	kinase activity	other cellular processes	other membranes	other metabolic processes	protein metabolism												protein amino acid phosphorylation	protein amino acid phosphorylation	protein amino acid phosphorylation	endomembrane system	kinase activity
Ptp.2360.1.S1_at	7.53434	estExt_fgenesh4_pm.C_1310001	putative protein : various predicted proteins	+	+	+		+		+	tremula × tremuloides	At5g26734
PtpAffx.76492.1.A1_s_at	7.51463	fgenesh4_pm.C_LG_VII000086	glycosyl hydrolase family 36 : similar to seed imbibition protein GB:AAA32975 GI:167100 from [Hordeum vulgare]: supported by cDNA: gi_17065409	+	+	+	+	+	+	+	trichocarpa	At5g40390	hydrolase activity	other cellular processes	other metabolic processes	transferase activity	unknown cellular components												hydrolase activity, hydrolyzing O-glycosyl compounds	cellular component unknown	sucrose biosynthetic process	raffinose family oligosaccharide biosynthetic process	mannitol biosynthetic process	mannitol biosynthetic process	galactinol-sucrose galactosyltransferase activity
PtpAffx.10386.1.S1_at	7.51276	estExt_fgenesh4_pg.C_LG_XVIII0789	putative protein : similar to unknown protein (pir||T01615):supported by full-length cDNA: Ceres:37326.	+	+	+		+		+	alba × tremulavar.glandulosa	At5g57410
PtpAffx.52267.1.A1_s_at	7.51187	grail3.0034001101	hypothetical protein : predicted by genscan+	+	+	+	+	+	+	+	trichocarpa	At1g07710	protein binding																protein binding
PtpAffx.37498.1.A1_s_at	7.47956	eugene3.00020715	putative protein : similar to unknown protein (gb|AAD38661.1): supported by cDNA: gi_13430647_gb_AF360236.1_AF360236	+	+	+	+	+	+	+	trichocarpa	At5g52560	other membranes	other metabolic processes	transferase activity														UTP:glucose-1-phosphate uridylyltransferase activity	metabolic process	endomembrane system	UTP:galactose-1-phosphate uridylyltransferase activity	UTP:xylose-1-phosphate uridylyltransferase activity	UDP-sugar pyrophosphorylase activity
PtpAffx.49159.1.A1_at	7.45751	fgenesh4_pg.C_LG_II000533	phytoene synthase [geranylgeranyl-diphosphate geranylgeranyl transferase](PSY) : identical to GB:L25812: synonymous with geranylgeranyl-diphosphate geranylgeranyl transferase: supported by full-length cDNA: Ceres:15761.	+	+	+	+	+	+	+	trichocarpa × deltoides	At5g17230	chloroplast	other cellular processes	other metabolic processes	transferase activity													chloroplast	carotenoid biosynthetic process	carotenoid biosynthetic process	geranylgeranyl-diphosphate geranylgeranyltransferase activity
PtpAffx.201004.1.S1_at	7.44525	fgenesh4_pg.C_LG_I002254	F-box protein :	+	+	+	+	+	+	+	trichocarpa	At5g22660	unknown biological processes	unknown cellular components	unknown molecular functions														molecular function unknown	cellular component unknown	biological process unknown
Ptp.7041.1.S1_at	7.43954	gw1.XI.213.1	putative receptor like kinase : receptor-like kinase SFR2	+	+	+		+		+	tremula	At4g27290	kinase activity	other cellular processes	other membranes	other metabolic processes	protein metabolism	transferase activity											protein kinase activity	protein kinase activity	protein amino acid phosphorylation	protein amino acid phosphorylation	protein amino acid phosphorylation	endomembrane system
PtpAffx.211537.1.S1_at	7.36285	fgenesh4_pg.C_LG_XIV000282	unknown protein :	+	+	+	+	+	+	+	trichocarpa	At5g63690	unknown biological processes	unknown cellular components	unknown molecular functions														molecular function unknown	cellular component unknown	biological process unknown
PtpAffx.208103.1.S1_at	7.33835	gw1.VIII.1926.1	putative potassium transporter : similar to potassium transporter GB:AAB87687 [Arabidopsis thaliana]: supported by cDNA: gi_6742168_gb_AF207621.2_AF207621	+	+	+	+	+	+	+	trichocarpa	At3g02050	other biological processes	other membranes	transport	transporter activity													potassium ion transport	response to external stimulus	potassium ion transmembrane transporter activity	membrane
PtpAffx.31506.1.S1_at	7.32763	grail3.0039028302	hypothetical protein : contains non-consensus GA donor splice site at exon 2	+	+	+		+		+	tremula	At3g62040	hydrolase activity	other metabolic processes															metabolic process	hydrolase activity
PtpAffx.155977.1.S1_at	7.28851	grail3.0041008201	ATP-dependent RNA helicase	+	+	+		+		+	tremula	At1g35530	hydrolase activity	other enzyme activity	unknown cellular components														cellular component unknown	ATP-dependent helicase activity	ATP-dependent helicase activity
PtpAffx.30658.1.A1_at	7.26149	gw1.V.2288.1	putative cinnamoyl-CoA reductase : highly similar to F4P9.36: supported by cDNA: gi_20260487	+	+	+	+	+	+	+	trichocarpa × nigra	At2g33600	other cellular processes	other enzyme activity	other metabolic processes														lignin biosynthetic process	lignin biosynthetic process	cinnamoyl-CoA reductase activity
PtpAffx.30659.1.A1_at	7.22494	gw1.II.1421.1	myb-related protein 5 : identical to GB:S68688 from [Arabidopsis thaliana] (FEBS Lett. 379 (2)	+	+	+	+	+	+	+	trichocarpa × nigra	At3g13540	developmental processes	DNA or RNA binding	nucleus	other cellular processes	other metabolic processes	transcription	transcription factor activity										DNA binding	transcription factor activity	nucleus	regulation of transcription, DNA-dependent	regulation of transcription, DNA-dependent	regulation of transcription, DNA-dependent	seed germination	trichome differentiation	trichome differentiation
PtpAffx.9122.1.A1_at	7.20276	gw1.XVIII.595.1	putative protein : Caenorhabditis elegans cosmid	+	+	+	+	+	+	+	trichocarpa	At4g33250	cell organization and biogenesis	nucleic acid binding	other cellular processes	other cytoplasmic components	other intracellular components	other metabolic processes	protein metabolism										translation initiation factor activity	eukaryotic translation initiation factor 3 complex	eukaryotic translation initiation factor 3 complex	translational initiation	translational initiation	translational initiation	translational initiation
PtpAffx.202445.1.S1_at	7.20202	fgenesh4_pg.C_LG_II001961	unknown protein :	+	+	+	+	+	+	+	trichocarpa	At3g23590	unknown biological processes	unknown cellular components	unknown molecular functions														molecular function unknown	cellular component unknown	biological process unknown
PtpAffx.3084.5.A1_a_at	7.19106	estExt_fgenesh4_pm.C_660024	expressed protein : contains similarity to dTDP-glucose 4-6-dehydratase GI:9759250 from [Arabidopsis thaliana]:supported by full-length cDNA: Ceres:6892.	+	+	+	+	+	+	+	trichocarpa	At1g08200	other cellular processes	other cytoplasmic components	other enzyme activity	other metabolic processes													cytoplasm	nucleotide-sugar biosynthetic process	nucleotide-sugar biosynthetic process	UDP-glucuronate decarboxylase activity
PtpAffx.132592.1.S1_at	7.15881	estExt_fgenesh4_pm.C_LG_IX0135	putative pollen allergen : pollen allergen - Pinus radiata	+	+	+	+	+	+	+	nigra	At4g38400	cell organization and biogenesis	extracellular	other cellular processes	other membranes	unknown molecular functions												molecular function unknown	extracellular region	cellulose and pectin-containing cell wall organization and biogenesis	unidimensional cell growth	unidimensional cell growth	cellulose and pectin-containing cell wall loosening	endomembrane system
PtpAffx.29356.1.S1_at	7.15869	fgenesh4_pg.C_LG_III001857	unknown protein :	+	+	+	+	+	+	+	trichocarpa × deltoides	At1g55280	unknown biological processes	unknown molecular functions															molecular function unknown	biological process unknown
PtpAffx.215757.1.S1_s_at	7.14429	gw1.XVIII.929.1	ABC transporter family protein : TAP-like ABC transporter	+	+	+	+	+	+	+	trichocarpa	At5g39040	hydrolase activity	other cytoplasmic components	other intracellular components	other membranes	transport	transporter activity											transporter activity	vacuolar membrane	vacuolar membrane	vacuolar membrane	transport	ATPase activity, coupled to transmembrane movement of substances	ATPase activity, coupled to transmembrane movement of substances
PtpAffx.224371.1.S1_at	7.11967	gw1.IV.2015.1	receptor-like protein kinase	+	+	+	+	+	+	+	trichocarpa	At1g11330	kinase activity	other binding	other cellular processes	other metabolic processes	plasma membrane	protein metabolism											plasma membrane	protein amino acid phosphorylation	protein amino acid phosphorylation	protein amino acid phosphorylation	kinase activity	carbohydrate binding
PtpAffx.9140.1.A1_at	7.11418	grail3.0018029802	tubulin beta-6 chain (sp|P29514) : : supported by cDNA: gi_13430695_gb_AF360260.1_AF360260	+	+	+	+	+	+	+	deltoides	At5g12250	cell organization and biogenesis	other intracellular components	response to abiotic or biotic stimulus	response to stress	structural molecule activity												structural constituent of cytoskeleton	microtubule-based process	response to cold	response to cold	microtubule cytoskeleton
PtpAffx.19655.1.A1_at	7.07168	grail3.0135004101	unknown protein :	+	+	+	+	+	+	+	trichocarpa × deltoides	At5g63010	nucleotide binding	unknown biological processes	unknown cellular components														nucleotide binding	cellular component unknown	biological process unknown
PtpAffx.30719.1.A1_at	7.06757	gw1.77.142.1	expressed protein : contains Pfam profile:PF00806 Pumilio-family RNA binding domains: supported by cDNA: gi_15010673_gb_AY045638.1_	+	+	+	+	+	+	+	trichocarpa × deltoides	At3g16810	DNA or RNA binding	unknown cellular components															RNA binding	cellular component unknown
PtpAffx.10742.1.S1_at	7.06252	gw1.I.6121.1	expressed protein : : supported by full-length cDNA: Ceres:36855.	+	+	+	+	+	+	+	nigra	At2g45600	unknown biological processes	unknown cellular components															cellular component unknown	biological process unknown
PtpAffx.26104.3.S1_a_at	7.044	gw1.XVIII.2695.1	lysyl-tRNA synthetase : identical to lysyl-tRNA synthetase: LysRS GB:AAD17333 [Arabidopsis thaliana]: supported by cDNA: gi_4325323_gb_AF125574.1_AF125574	+	+	+	+	+	+	+	trichocarpa	At3g11710	nucleotide binding	other cellular processes	other cytoplasmic components	other enzyme activity	other metabolic processes	protein metabolism											lysine-tRNA ligase activity	ATP binding	cytoplasm	lysyl-tRNA aminoacylation	lysyl-tRNA aminoacylation	lysyl-tRNA aminoacylation
PtpAffx.61626.1.S1_a_at	7.04123	gw1.III.1017.1	putative C-4 sterol methyl oxidase : C-4 methyl sterol oxidase - Candida albicans	+	+	+	+	+	+	+	nigra	At4g12110	other cellular processes	other enzyme activity	other membranes	other metabolic processes													C-4 methylsterol oxidase activity	catalytic activity	membrane	sterol biosynthetic process	sterol biosynthetic process
PtpAffx.4533.1.S1_at	7.02174	eugene3.00180239	unknown protein :	+	+	+	+	+	+	+	trichocarpa	At5g21940	unknown biological processes	unknown molecular functions															molecular function unknown	biological process unknown
PtpAffx.27712.1.S1_at	7.01951	gw1.IX.853.1	unknown protein : similar to dimethylaniline monooxygenase (N-oxide-forming)-like protein GI:9759603 from [Arabidopsis thaliana]	+	+	+		+		+	tremula	At1g19250	electron transport or energy pathways	other cellular processes	other enzyme activity	other membranes	response to abiotic or biotic stimulus	signal transduction											monooxygenase activity	electron transport	hypersensitive response	systemic acquired resistance	defense response signaling pathway, resistance gene-dependent	defense response signaling pathway, resistance gene-independent	endomembrane system	defense response to bacterium	defense response to fungus	response to other organism
PtpAffx.14425.1.S1_at	6.99646	estExt_fgenesh4_pm.C_880011	selenium-binding protein like : : supported by cDNA: gi_17065115	+	+	+	+	+	+	+	trichocarpa × deltoides	At4g14030	other binding	unknown biological processes	unknown cellular components														cellular component unknown	biological process unknown	selenium binding
PtpAffx.213390.1.S1_at	6.97484	gw1.XVI.2168.1	putative protein : mttC protein	+	+	+	+	+	+	+	trichocarpa	At3g52390	hydrolase activity																deoxyribonuclease activity
Ptp.6962.1.S1_at	6.96377	estExt_Genewise1_v1.C_LG_V2929	FKBP-type peptidyl-prolyl cis-trans isomerase	+	+	+	+	+	+	+	trichocarpa × deltoides	At4g39710	chloroplast	other binding	other cellular processes	other cytoplasmic components	other enzyme activity	other intracellular components	other membranes	other metabolic processes	plastid	protein metabolism							peptidyl-prolyl cis-trans isomerase activity	FK506 binding	protein folding	protein folding	protein folding	chloroplast thylakoid membrane	chloroplast thylakoid membrane	chloroplast thylakoid membrane	chloroplast thylakoid membrane	chloroplast thylakoid membrane	chloroplast thylakoid lumen	chloroplast thylakoid lumen	chloroplast thylakoid lumen	chloroplast thylakoid lumen
Ptp.2316.1.S1_at	6.95218	estExt_fgenesh4_pg.C_LG_II1684	peptidylprolyl isomerase ROC4 : :supported by full-length cDNA: Ceres:29220.	+	+	+	+	+	+	+	euramericana	At3g62030	chloroplast	other cellular processes	other cytoplasmic components	other enzyme activity	other intracellular components	other membranes	other metabolic processes	plastid	protein metabolism	signal transduction							peptidyl-prolyl cis-trans isomerase activity	protein folding	protein folding	protein folding	signal transduction	chloroplast thylakoid membrane	chloroplast thylakoid membrane	chloroplast thylakoid membrane	chloroplast thylakoid membrane	chloroplast thylakoid membrane	chloroplast stroma	chloroplast stroma	chloroplast stroma	chloroplast stroma
Ptp.1011.1.S1_at	6.92245	estExt_fgenesh4_pg.C_LG_XVI0546	expressed protein : :supported by full-length cDNA: Ceres:250294.	+	+	+	+	+	+	+	trichocarpa × nigra	At3g11780	other membranes	unknown biological processes	unknown molecular functions														molecular function unknown	biological process unknown	endomembrane system
PtpAffx.218840.1.S1_s_at	6.86767	fgenesh4_pm.C_LG_IX000007	glutamate-tRNA ligase : : supported by cDNA: gi_11078545_gb_AF241841.1_AF241841	+	+	+	+	+	+	+	trichocarpa	At5g64050	cell organization and biogenesis	chloroplast	developmental processes	mitochondria	other cellular processes	other enzyme activity	other metabolic processes	protein metabolism									glutamate-tRNA ligase activity	mitochondrion	glutamyl-tRNA aminoacylation	glutamyl-tRNA aminoacylation	glutamyl-tRNA aminoacylation	mitochondrion organization and biogenesis	chloroplast	chloroplast organization and biogenesis	tRNA aminoacylation	tRNA aminoacylation	ovule development
PtpAffx.143837.1.S1_a_at	6.86533	eugene3.00151157	putative protein : other Arabidopsis hypothetical proteins	+	+	+	+	+	+	+	trichocarpa × nigra	At4g26810	nucleus	unknown biological processes	unknown molecular functions														molecular function unknown	nucleus	biological process unknown
PtpAffx.20626.1.S1_at	6.857	eugene3.00020187	putative DnaJ protein : :supported by full-length cDNA: Ceres:22711.	+	+	+	+	+	+	+	trichocarpa	At2g17880	chloroplast	other cellular processes	other metabolic processes	protein binding	protein metabolism												protein folding	protein folding	protein folding	chloroplast	heat shock protein binding
PtpAffx.2637.1.S1_at	6.85577	eugene3.00141013	putative protein : similar to unknown protein (gb AAF26804.1)	+	+	+		+		+	tremula	At5g18290	ER	transport	transporter activity														endoplasmic reticulum	transport	water channel activity
Ptp.963.1.A1_s_at	6.84977	gw1.41.17.1	fasciclin-like arabinogalactan-protein	+	+	+	+	+	+	+	trichocarpa × nigra	At5g44130	cell wall	other cellular processes	other membranes	unknown molecular functions													molecular function unknown	cell adhesion	cellulose and pectin-containing cell wall	anchored to membrane
PtpAffx.56733.1.A1_s_at	6.84159	estExt_fgenesh4_pm.C_LG_VII0462	H+-transporting ATPase 16K chain P2	+	+	+	+	+	+	+	trichocarpa × deltoides	At4g38920	electron transport or energy pathways	hydrolase activity	other cellular processes	other membranes	other metabolic processes	transport											endomembrane system	ATP synthesis coupled proton transport	ATP synthesis coupled proton transport	ATP synthesis coupled proton transport	ATP synthesis coupled proton transport	membrane	integral to membrane	proton-transporting two-sector ATPase complex	ATPase activity
PtpAffx.27090.2.A1_at	6.84053	gw1.VII.3047.1	putative protein : steroid dehydrogenase homolog - Homo sapiens	+	+	+	+	+	+	+	trichocarpa × nigra	At3g50560	other enzyme activity	other metabolic processes															metabolic process	oxidoreductase activity
PtpAffx.201927.1.S1_at	6.81881	eugene3.00020896	hypothetical protein : : supported by cDNA: gi_19699018	+	+	+	+	+	+	+	trichocarpa	At1g78210	hydrolase activity	other cellular processes	other metabolic processes														aromatic compound metabolic process	aromatic compound metabolic process	hydrolase activity
PtpAffx.94822.1.A1_at	6.81351	estExt_fgenesh4_pg.C_LG_II0511	MATE efflux family protein	+	+	+	+	+	+	+	trichocarpa × nigra	At3g59030	developmental processes	other cellular processes	other cytoplasmic components	other intracellular components	other membranes	other metabolic processes	transporter activity										transporter activity	membrane of vacuole with cell cycle-independent morphology	membrane of vacuole with cell cycle-independent morphology	membrane of vacuole with cell cycle-independent morphology	proanthocyanidin biosynthetic process	proanthocyanidin biosynthetic process	maintenance of seed dormancy	antiporter activity	solute:hydrogen antiporter activity	membrane	transmembrane transporter activity
PtpAffx.11810.1.A1_s_at	6.80761	gw1.X.3688.1	pectinacetylesterase	+	+	+	+	+	+	+	trichocarpa × deltoides	At5g26665
PtpAffx.214214.1.S1_at	6.7907	gw1.XVIII.1721.1	putative protein : heparanase	+	+	+	+	+	+	+	trichocarpa	At5g34940	hydrolase activity	other membranes	unknown biological processes														beta-glucuronidase activity	biological process unknown	endomembrane system
PtpAffx.217046.1.S1_at	6.77916	grail3.0158003701	expressed protein : :supported by full-length cDNA: Ceres:99920.	+	+	+	+	+	+	+	trichocarpa	At1g72430	other biological processes	unknown molecular functions															molecular function unknown	response to auxin stimulus
PtpAffx.50800.1.S1_at	6.72509	grail3.0001018201	hypothetical protein : predicted by genemarkHMM	+	+	+	+	+	+	+	trichocarpa	At3g44716	other membranes	unknown biological processes	unknown molecular functions														molecular function unknown	biological process unknown	endomembrane system
PtpAffx.206910.1.S1_at	6.68627	estExt_Genewise1_v1.C_LG_VII0576	expressed protein : :supported by full-length cDNA: Ceres:1885.	+	+	+	+	+	+	+	trichocarpa	At4g28430	ER	other molecular functions	unknown biological processes														serine-type endopeptidase inhibitor activity	endoplasmic reticulum	biological process unknown
PtpAffx.208412.1.S1_at	6.65698	fgenesh4_pm.C_LG_VIII000904	nitrate transporter (NTL1) : identical to nitrate transporter (NTL1) GB:AAC28086 [Arabidopsis thaliana]: supported by cDNA: gi_3377516_gb_AF073361.1_AF073361	+	+	+	+	+	+	+	trichocarpa	At1g69850	other binding	other membranes	response to abiotic or biotic stimulus	transporter activity													transporter activity	calcium ion binding	response to nematode	membrane
PtpAffx.211409.1.S1_at	6.63874	eugene3.00140033	putative protein : predicted protein	+	+	+	+	+	+	+	trichocarpa	At3g49800	unknown biological processes	unknown cellular components	unknown molecular functions														molecular function unknown	cellular component unknown	biological process unknown
PtpAffx.206294.1.S1_at	6.60955	fgenesh4_pg.C_LG_VI000760	cytochrome p450 family : cytochrome P450 76A2	+	+	+	+	+	+	+	trichocarpa	At3g52970	electron transport or energy pathways	other binding	other membranes														electron transport	endomembrane system	oxygen binding
PtpAffx.200819.1.S1_at	6.58272	eugene3.00011680	40S ribosomal protein S2 homolog : 40S ribosomal protein S2 - Arabidopsis thaliana	+	+	+	+	+	+	+	trichocarpa	At3g57490	cytosol	other cellular processes	other cytoplasmic components	other intracellular components	other metabolic processes	protein metabolism	ribosome	structural molecule activity									structural constituent of ribosome	intracellular	ribosome	cytosolic small ribosomal subunit (sensu Eukaryota)	cytosolic small ribosomal subunit (sensu Eukaryota)	cytosolic small ribosomal subunit (sensu Eukaryota)	cytosolic small ribosomal subunit (sensu Eukaryota)	translation	translation	translation
PtpAffx.20351.3.A1_at	6.57208	estExt_Genewise1_v1.C_281130	Cyclin-dependent kinase B1:2 :	+	+	+	+	+	+	+	trichocarpa	At2g38620	kinase activity	other cellular processes	other intracellular components	protein binding	transferase activity												regulation of progression through cell cycle	cyclin-dependent protein kinase holoenzyme complex	protein serine/threonine kinase activity	protein serine/threonine kinase activity	kinase activity	cyclin binding
PtpAffx.216103.1.S1_at	6.56477	eugene3.01340081	cytokinin-specific binding protein [Vigna radiata]	+	+	+	+	+	+	+	trichocarpa
PtpAffx.19234.1.S1_at	6.5584	eugene3.00970009	expressed protein : :supported by full-length cDNA: Ceres:17962.	+	+	+	+	+	+	+	trichocarpa	At3g15900	chloroplast	unknown biological processes	unknown molecular functions														molecular function unknown	biological process unknown	chloroplast
PtpAffx.150303.1.S1_at	6.5562	eugene3.00180691	rubisco expression protein	+	+	+	+	+	+	+	trichocarpa × deltoides	At3g24530	hydrolase activity	protein metabolism															ATPase activity	protein metabolic process
PtpAffx.131828.1.S1_at	6.55163	estExt_fgenesh4_pm.C_LG_VI0528	hypothetical protein : predicted by genscan	+	+	+		+		+	tremula × tremuloides	At2g24220	other membranes	transport	transporter activity														purine transmembrane transporter activity	purine transport	membrane
PtpAffx.205682.1.S1_at	6.51541	eugene3.00051153	embryo-abundant protein [Picea glauca] >gi|7484458|pir||T09251 embryonic abundant protein EMB24 - white spruce	+	+	+	+	+	+	+	trichocarpa
PtpAffx.31038.1.A1_at	6.50885	estExt_fgenesh4_pm.C_870018	unknown protein :	+	+	+	+	+	+	+	trichocarpa × deltoides	At3g02800	hydrolase activity	other cellular processes	other metabolic processes	unknown cellular components													phosphoprotein phosphatase activity	cellular component unknown	dephosphorylation	dephosphorylation
PtpAffx.2625.3.A1_a_at	6.50774	gw1.XII.210.1	NAC domain containing protein	+	+	+	+	+	+	+	trichocarpa	At1g33060	developmental processes	transcription factor activity	unknown cellular components														transcription factor activity	cellular component unknown	multicellular organismal development
PtpAffx.2901.4.S1_a_at	6.5029	estExt_fgenesh4_pg.C_LG_III1430	lipid transfer protein	+	+	+	+	+	+	+	trichocarpa × deltoides	At1g27950	other membranes	plasma membrane	unknown biological processes	unknown molecular functions													molecular function unknown	plasma membrane	biological process unknown	anchored to membrane
PtpAffx.216525.1.S1_at	6.5022	estExt_Genewise1_v1.C_1460016	phosphoenolpyruvate carboxylase : : supported by cDNA: gi_18377784	+	+	+	+	+	+	+	trichocarpa	At2g42600	electron transport or energy pathways	other cellular processes	other enzyme activity	other metabolic processes	response to abiotic or biotic stimulus	response to stress	unknown cellular components										cellular component unknown	tricarboxylic acid cycle	tricarboxylic acid cycle	tricarboxylic acid cycle	phosphoenolpyruvate carboxylase activity	response to water deprivation	response to water deprivation	response to salt stress	response to salt stress
PtpAffx.108447.1.A1_at	6.49341	fgenesh4_pm.C_LG_X000627	glycosyl hydrolase family 79 (endo-beta-glucuronidase:heparanase) : similar to beta-glucuronidase GI:8918740 from [Scutellaria baicalensis]: supported by cDNA: gi_20466539	+	+	+	+	+	+	+	trichocarpa	At5g61250	hydrolase activity	other membranes															beta-glucuronidase activity	endomembrane system
PtpAffx.201088.1.S1_at	6.48742	eugene3.00012239	hypothetical protein [Glycine max]	+	+	+	+	+	+	+	trichocarpa
PtpAffx.201911.1.S1_at	6.47792	gw1.II.1557.1	expressed protein : contains similarity to phosphoglycerate mutases:supported by full-length cDNA: Ceres:33490.	+	+	+	+	+	+	+	trichocarpa	At1g22170	chloroplast	other enzyme activity	other metabolic processes														catalytic activity	metabolic process	chloroplast
Ptp.7507.1.S1_at	6.47443	grail3.0027002401	putative cytoskeletal protein : : supported by cDNA: gi_1732508_gb_U62741.1_ATU62741	+	+	+	+	+	+	+	trichocarpa × deltoides	At4g37180	DNA or RNA binding	nucleus	other cellular processes	other metabolic processes	transcription	transcription factor activity											DNA binding	transcription factor activity	nucleus	regulation of transcription	regulation of transcription	regulation of transcription
PtpAffx.224411.1.S1_at	6.47188	fgenesh4_pm.C_LG_IV000460	very-long-chain fatty acid condensing enzyme CUT1	+	+	+	+	+	+	+	trichocarpa	At1g19440	other biological processes	other cellular processes	other metabolic processes	transferase activity													very-long-chain fatty acid metabolic process	very-long-chain fatty acid metabolic process	acyltransferase activity	cuticle development
PtpAffx.207622.1.S1_at	6.43741	gw1.VIII.1056.1	thioredoxin - like protein : : supported by cDNA: gi_17380751	+	+	+	+	+	+	+	trichocarpa	At5g04260	chloroplast	other cellular processes	other enzyme activity														chloroplast	thiol-disulfide exchange intermediate activity	cell redox homeostasis
PtpAffx.21973.1.A1_at	6.43155	eugene3.00070658	bZIP transcription factor	+	+	+	+	+	+	+	trichocarpa × deltoides	At5g10030	DNA or RNA binding	nucleus	protein binding	response to abiotic or biotic stimulus	response to stress	transcription factor activity											DNA binding	transcription factor activity	calmodulin binding	nucleus	response to cold	response to cold	defense response to bacterium
Ptp.7411.1.S1_s_at	6.43019	estExt_fgenesh4_pm.C_LG_III0192	putative protein : similar to unknown protein (pir||G71444):supported by full-length cDNA: Ceres:19104.	+	+	+		+		+	tremula × tremuloides	At5g47210	DNA or RNA binding	unknown biological processes	unknown cellular components														RNA binding	cellular component unknown	biological process unknown
PtpAffx.390.4.S1_at	6.41885	estExt_Genewise1_v1.C_2730019	cytosolic malate dehydrogenase : :supported by full-length cDNA: Ceres:40174.	+	+	+	+	+	+	+	trichocarpa	At5g43330	other cellular processes	other enzyme activity	other metabolic processes	unknown cellular components													cellular component unknown	glycolysis	glycolysis	tricarboxylic acid cycle intermediate metabolic process	malate metabolic process	malate metabolic process	malate dehydrogenase activity
PtpAffx.208679.1.S1_at	6.41869	estExt_fgenesh4_pg.C_LG_X0586	expressed protein : : supported by cDNA: gi_14335049_gb_AY037204.1_	+	+	+	+	+	+	+	trichocarpa	At1g70590	chloroplast	other binding	unknown biological processes														binding	biological process unknown	chloroplast
Ptp.3359.1.S1_at	6.4112	eugene3.17150001	CLC-c chloride channel protein : identical to gi:1742956	+	+	+		+		+	tremula × tremuloides	At5g49890	other intracellular components	transport	transporter activity														voltage-gated chloride channel activity	anion channel activity	intracellular	chloride transport
PtpAffx.213137.1.S1_at	6.38842	gw1.XVI.673.1	membrane transporter like protein :	+	+	+	+	+	+	+	trichocarpa	At4g16480	other membranes	plasma membrane	transport	transporter activity													sugar:hydrogen ion symporter activity	myo-inositol:hydrogen symporter activity	plasma membrane	transport	carbohydrate transport	carbohydrate transmembrane transporter activity	membrane
PtpAffx.225055.1.S1_at	6.37424	gw1.XVIII.1234.1	peptide transporter	+	+	+	+	+	+	+	trichocarpa	At1g52190	other membranes	transport	transporter activity														transporter activity	oligopeptide transport	membrane
Ptp.786.1.S1_at	6.31535	gw1.VII.2486.1	hypothetical protein : predicted by genemark.hmm	+	+	+		+		+	tremula × tremuloides	At1g17330	other enzyme activity	unknown biological processes	unknown cellular components														catalytic activity	cellular component unknown	biological process unknown
PtpAffx.7950.1.A1_a_at	6.25465	fgenesh4_pg.C_LG_I001590	RRM-containing RNA-binding protein : : supported by cDNA: gi_16612301_gb_AF439844.1_AF439844	+	+	+	+	+	+	+	trichocarpa	At2g41060	DNA or RNA binding																RNA binding
Ptp.5549.1.S1_s_at	6.24594	grail3.0155001302	reversibly glycosylated polypeptide-3 : :supported by full-length cDNA: Ceres:35863.	+	+	+	+	+	+	+	trichocarpa × deltoides	At5g15650	DNA or RNA binding	other cellular processes	other membranes	other metabolic processes	transcription	transferase activity											DNA binding	membrane	cellulose biosynthetic process	cellulose biosynthetic process	regulation of transcription	regulation of transcription	regulation of transcription	alpha-1,4-glucan-protein synthase (UDP-forming) activity
PtpAffx.16061.2.S1_at	6.23669	eugene3.00040233	putative protein : predicted proteins	+	+	+	+	+	+	+	euramericana	At4g21620	other membranes	unknown biological processes	unknown molecular functions														molecular function unknown	biological process unknown	endomembrane system
PtpAffx.225082.1.S1_s_at	6.21669	gw1.XVIII.3388.1	putative hexose transporter : similar to plant and fission yeast hexose (glucose) transporter proteins	+	+	+	+	+	+	+	trichocarpa	At4g02050	other membranes	transport	transporter activity														sugar:hydrogen ion symporter activity	transport	carbohydrate transport	carbohydrate transmembrane transporter activity	membrane
PtpAffx.206852.1.S1_at	6.21353	eugene3.00061984	protein phosphatase 2C (PP2C)	+	+	+	+	+	+	+	trichocarpa	At4g31750	hydrolase activity	other cellular components	other cellular processes	other metabolic processes	protein metabolism												protein amino acid dephosphorylation	protein amino acid dephosphorylation	protein amino acid dephosphorylation	protein serine/threonine phosphatase complex	protein phosphatase type 2C activity
PtpAffx.204794.1.S1_at	6.2096	estExt_fgenesh4_pg.C_LG_IX0868	fructose-2	+	+	+	+	+	+	+	trichocarpa	At1g07110	hydrolase activity	other cellular processes	other metabolic processes	protein metabolism	unknown cellular components												fructose-2,6-bisphosphate 2-phosphatase activity	cellular component unknown	fructose metabolic process	fructose metabolic process	N-terminal protein myristoylation	N-terminal protein myristoylation	N-terminal protein myristoylation
Ptp.1080.1.S1_s_at	6.14566	grail3.0006037601	isoflavone reductase homolog P3	+	+	+		+		+	alba × tremula	At1g75290	other enzyme activity	other metabolic processes	unknown cellular components														cellular component unknown	regulation of nitrogen utilization	oxidoreductase activity, acting on NADH or NADPH
PtpAffx.76713.1.S1_s_at	6.13311	estExt_fgenesh4_pg.C_LG_I2647	Expressed protein : : supported by full-length cDNA: Ceres: 40603.	+	+	+	+	+	+	+	trichocarpa	At2g14835	other binding	other membranes	protein binding														protein binding	zinc ion binding	endomembrane system
PtpAffx.18719.2.A1_at	6.12852	fgenesh4_pm.C_LG_IV000317	phosphatase like protein : phosphoprotein phosphatase (EC 3.1.3.16) PPT - rat: supported by cDNA: gi_17017307	+	+	+	+	+	+	+	trichocarpa	At4g23570	developmental processes	other biological processes	other cellular processes	other intracellular components	other metabolic processes	protein binding	protein metabolism										protein binding	ubiquitin-dependent protein catabolic process	ubiquitin-dependent protein catabolic process	ubiquitin-dependent protein catabolic process	defense response	embryonic development ending in seed dormancy	SCF ubiquitin ligase complex
PtpAffx.23373.3.A1_at	6.12532	estExt_fgenesh4_pm.C_LG_VII0321	unknown protein :	+	+	+	+	+	+	+	trichocarpa × deltoides	At2g23420	other cellular processes	other metabolic processes	transferase activity	unknown cellular components													nicotinate phosphoribosyltransferase activity	cellular component unknown	nicotinate nucleotide salvage	nicotinate nucleotide salvage
PtpAffx.27233.1.S1_at	6.0992	fgenesh4_pm.C_LG_II000343	GTP-binding protein(RAB1Y)	+	+	+	+	+	+	+	trichocarpa	At1g43890	nucleotide binding	other cellular processes	other intracellular components	other membranes	other metabolic processes	signal transduction	transcription	transport									GTP binding	intracellular	regulation of transcription, DNA-dependent	regulation of transcription, DNA-dependent	regulation of transcription, DNA-dependent	small GTPase mediated signal transduction	endomembrane system	protein transport
PtpAffx.203063.1.S1_at	6.07669	eugene3.00030605	hypothetical protein : predicted by genscan+	+	+	+	+	+	+	+	trichocarpa	At1g64960	mitochondria	other binding															binding	mitochondrion
PtpAffx.5931.2.S1_a_at	6.06861	gw1.X.3675.1	hypothetical protein : predicted by genemark.hmm	+	+	+	+	+	+	+	trichocarpa × deltoides	At1g48320	hydrolase activity	unknown biological processes	unknown cellular components														cellular component unknown	biological process unknown	acyl-CoA thioesterase activity	hydrolase activity, acting on ester bonds
PtpAffx.9055.6.S1_at	6.06051	estExt_fgenesh4_pg.C_440224	beta-carotene hydroxylase : identical to GI:1575296: supported by cDNA: gi_9230269_gb_AF125576.1_AF125576	+	+	+		+		+	tremula × tremuloides	At4g25700	chloroplast	other cellular processes	other enzyme activity	other metabolic processes													chloroplast	carotene metabolic process	carotene metabolic process	xanthophyll biosynthetic process	xanthophyll biosynthetic process	beta-carotene hydroxylase activity
Ptp.47.1.A1_at	6.04525	estExt_fgenesh4_pg.C_LG_VI1104	60S ribosomal protein L21	+	+	+	+	+	+	+	trichocarpa	At1g57860	other cellular processes	other metabolic processes	protein metabolism	ribosome	structural molecule activity												structural constituent of ribosome	ribosome	translation	translation	translation
PtpAffx.64358.1.S1_at	5.99588	gw1.IV.2305.1	leucine-rich repeat transmembrane protein kinase	+	+	+	+	+	+	+	trichocarpa × deltoides	At4g03390	kinase activity	nucleotide binding	other cellular processes	other membranes	other metabolic processes	protein metabolism	signal transduction	transferase activity									protein serine/threonine kinase activity	protein serine/threonine kinase activity	ATP binding	protein amino acid phosphorylation	protein amino acid phosphorylation	protein amino acid phosphorylation	transmembrane receptor protein tyrosine kinase signaling pathway	endomembrane system	kinase activity
PtpAffx.213745.1.S1_at	5.99013	gw1.XVI.488.1	expressed protein : :supported by full-length cDNA: Ceres:6768.	+	+	+	+	+	+	+	trichocarpa	At3g08600
Ptp.5826.1.S1_at	5.98137	estExt_fgenesh4_pm.C_LG_IX0348	putative ATP binding protein :	+	+	+	+	+	+	+	trichocarpa	At2g18990	unknown cellular components																cellular component unknown
Ptp.8026.1.A1_at	5.97375	fgenesh4_pm.C_LG_I000124	putative protein : other predicted proteins	+	+	+		+		+	tremula × tremuloides	At4g12070	unknown biological processes	unknown cellular components	unknown molecular functions														molecular function unknown	cellular component unknown	biological process unknown
PtpAffx.5187.3.A1_at	5.93689	estExt_fgenesh4_pm.C_LG_I0696	actin depolymerizing factor 4 - like protein : actin depolymerizing factor 4	+	+	+	+	+	+	+	trichocarpa	At5g59890	other intracellular components	protein binding	unknown biological processes														actin binding	intracellular	biological process unknown
PtpAffx.454.15.A1_a_at	5.92326	eugene3.00061124	putative protein : hypothetical proteins - Arabidopsis thaliana: supported by cDNA: gi_17529171	+	+	+	+	+	+	+	trichocarpa	At3g44150	other membranes	unknown biological processes	unknown molecular functions														molecular function unknown	biological process unknown	endomembrane system
PtpAffx.18310.1.A1_at	5.92125	eugene3.00660157	putative nitrilase : :supported by full-length cDNA: Ceres:20875.	+	+	+	+	+	+	+	trichocarpa × deltoides	At2g27450	hydrolase activity	other cellular processes	other metabolic processes														nitrogen compound metabolic process	putrescine biosynthetic process	putrescine biosynthetic process	hydrolase activity, acting on carbon-nitrogen (but not peptide) bonds	N-carbamoylputrescine amidase activity
PtpAffx.125163.2.S1_s_at	5.91199	estExt_fgenesh4_pg.C_LG_XV0172	ferredoxin-dependent glutamate synthase (GLU2) :	+	+	+	+	+	+	+	trichocarpa	At2g41220	chloroplast	other cellular processes	other enzyme activity	other metabolic processes													glutamate biosynthetic process	glutamate biosynthetic process	nitrogen compound metabolic process	metabolic process	chloroplast	glutamate synthase (ferredoxin) activity
PtpAffx.9921.4.A1_a_at	5.89816	gw1.VI.1543.1	hypothetical protein : contains Pfam profile: PF01535 Domain of unknown function: supported by cDNA: gi_17064897	+	+	+	+	+	+	+	trichocarpa	At1g80270	DNA or RNA binding	mitochondria	unknown biological processes														DNA binding	mitochondrion	biological process unknown
PtpAffx.215449.1.S1_at	5.8783	eugene3.01230078	hypothetical protein : predicted by genemark.hmm	+	+	+	+	+	+	+	trichocarpa	At1g13340	unknown biological processes																biological process unknown
Ptp.5443.1.S1_s_at	5.86698	gw1.XI.1644.1	putative pyrophosphate-fructose-6-phosphate 1-phosphotransferase : similar to pyrophosphate-dependent phosphofuctokinase beta subunit gb|Z32850 from Ricinus communis. ESTs gb|N65773	+	+	+		+		+	tremula × tremuloides	At1g12000	kinase activity	other cellular components	other cellular processes	other metabolic processes	transferase activity												glycolysis	glycolysis	pyrophosphate-dependent phosphofructokinase comple,x beta-subunit complex	diphosphate-fructose-6-phosphate 1-phosphotransferase activity	diphosphate-fructose-6-phosphate 1-phosphotransferase activity
PtpAffx.216101.1.S1_at	5.84847	fgenesh4_pg.C_scaffold_134000060	putative protein : protein F40E10.6 Caenorhabditis elegans	+	+	+	+	+	+	+	trichocarpa	At4g21570	other membranes	unknown biological processes	unknown molecular functions														molecular function unknown	biological process unknown	endomembrane system
PtpAffx.222210.1.S1_at	5.84567	gw1.64.3.1	flavonol 3-O-glucosyltransferase-like protein :	+	+	+	+	+	+	+	trichocarpa	At5g54010	other membranes	other metabolic processes	transferase activity														metabolic process	endomembrane system	transferase activity, transferring glycosyl groups
PtpAffx.5915.2.A1_at	5.84511	gw1.II.1552.1	expressed protein : : supported by full-length cDNA: Ceres: 148082.	+	+	+	+	+	+	+	trichocarpa × deltoides	At1g36070	other membranes	plasma membrane	unknown biological processes	unknown molecular functions													molecular function unknown	heterotrimeric G-protein complex	heterotrimeric G-protein complex	biological process unknown
PtpAffx.122552.7.S1_at	5.84279	gw1.44.551.1	endomembrane protein 70	+	+	+	+	+	+	+	trichocarpa	At2g01970	cell wall	Golgi apparatus	other membranes	transport	transporter activity												transporter activity	Golgi apparatus	transport	cellulose and pectin-containing cell wall	integral to membrane
Ptp.441.1.A1_at	5.83219	estExt_fgenesh4_pg.C_LG_XII1303	20S proteasome alpha subunit B (PAB1) : identical to proteasome subunit alpha type 2 SP:O23708	+	+	+	+	+	+	+	trichocarpa	At1g16470	hydrolase activity	other cellular processes	other intracellular components	other metabolic processes	protein metabolism												proteasome core complex (sensu Eukaryota)	ubiquitin-dependent protein catabolic process	ubiquitin-dependent protein catabolic process	ubiquitin-dependent protein catabolic process	peptidase activity
PtpAffx.63404.1.A1_at	5.80638	fgenesh4_pg.C_LG_XIII000422	tryptophan synthase beta chain 1 precursor (sp|P14671) : :supported by full-length cDNA: Ceres:34783.	+	+	+	+	+	+	+	trichocarpa	At5g54810	chloroplast	other cellular processes	other enzyme activity	other metabolic processes	response to stress												tryptophan biosynthetic process	tryptophan biosynthetic process	tryptophan synthase activity	response to oxidative stress	chloroplast	indoleacetic acid biosynthetic process	indoleacetic acid biosynthetic process
PtpAffx.151497.1.S1_at	5.80404	gw1.XI.7.1	expressed protein :	+	+	+	+	+	+	+	trichocarpa × deltoides	At1g52870	chloroplast	other membranes	unknown biological processes	unknown molecular functions													molecular function unknown	biological process unknown	chloroplast	integral to membrane
PtpAffx.29721.1.S1_at	5.79508	fgenesh4_pm.C_LG_XVI000023	putative myo-inositol monophosphatase : similar to myo-inositol-1(or 4)-monophosphatase 3 (IMP 3) GB:P54928 [Lycopersicon esculentum]:supported by full-length cDNA: Ceres:156917.	+	+	+	+	+	+	+	trichocarpa	At3g02870	hydrolase activity	other cellular processes	other metabolic processes	unknown cellular components													inositol or phosphatidylinositol phosphatase activity	cellular component unknown	sulfur metabolic process	sulfur metabolic process	3'(2'),5'-bisphosphate nucleotidase activity	L-galactose-1-phosphate phosphatase activity	L-ascorbic acid biosynthetic process	L-ascorbic acid biosynthetic process
Ptp.645.1.S1_s_at	5.77522	estExt_fgenesh4_pm.C_660062	expressed protein : : supported by full-length cDNA: Ceres: 3359. : supported by cDNA: gi_14334933	+	+	+	+	+	+	+	trichocarpa × nigra	At2g27730	mitochondria	other cellular processes	other cytoplasmic components	other intracellular components	other membranes	other metabolic processes	unknown molecular functions										molecular function unknown	mitochondrion	photorespiration	photorespiration	mitochondrial membrane	mitochondrial membrane	mitochondrial membrane	mitochondrial membrane	respiratory chain complex I	respiratory chain complex I
PtpAffx.7166.1.A1_at	5.76817	estExt_Genewise1_v1.C_LG_XV1980	hypothetical protein :	+	+	+	+	+	+	+	trichocarpa	At3g48500	DNA or RNA binding	other cytoplasmic components	other intracellular components	plastid	unknown biological processes												RNA binding	biological process unknown	plastid chromosome	plastid chromosome	plastid chromosome
PtpAffx.152688.1.S1_at	5.76783	fgenesh4_pg.C_scaffold_28000012	12-oxophytodienoate reductase (OPR3)(DDE1) : nearly identical to DELAYED DEHISCENCE1 [GI:7688991] and to OPR3 [GI:10242314]: supported by cDNA: gi_15294261_gb_AF410322.1_AF410322	+	+	+	+	+	+	+	trichocarpa	At2g06050	other biological processes	other cellular processes	other enzyme activity	other metabolic processes	response to abiotic or biotic stimulus	response to stress											response to wounding	jasmonic acid biosynthetic process	jasmonic acid biosynthetic process	jasmonic acid biosynthetic process	jasmonic acid biosynthetic process	response to ozone	12-oxophytodienoate reductase activity
PtpAffx.29095.3.A1_a_at	5.75579	eugene3.00101071	P0409B08.16 [Oryza sativa (japonica cultivar-group)]	+	+	+	+	+	+	+	trichocarpa × nigra
Ptp.2105.1.S1_s_at	5.75452	estExt_fgenesh4_pm.C_LG_XVI0476	putative beta-alanine-pyruvate aminotransferase : :supported by full-length cDNA: Ceres:147543.	+	+	+		+		+	tremula × tremuloides	At2g38400	transferase activity																alanine-glyoxylate transaminase activity
PtpAffx.206442.1.S1_at	5.74734	gw1.VI.895.1	unknown protein : contains Pfam profile:PF02032 Phytoene dehydrogenase related enzyme	+	+	+	+	+	+	+	trichocarpa	At1g06820	cell organization and biogenesis	chloroplast	other cellular processes	other enzyme activity	other metabolic processes												chloroplast	etioplast organization and biogenesis	carotenoid biosynthetic process	carotenoid biosynthetic process	carotenoid isomerase activity
PtpAffx.86213.1.S1_at	5.72538	estExt_Genewise1_v1.C_LG_XIX1222	expressed protein : :supported by full-length cDNA: Ceres:269248.	+	+	+		+		+	tremula	At3g02910	unknown biological processes	unknown cellular components															cellular component unknown	biological process unknown
PtpAffx.215900.1.S1_at	5.71763	fgenesh4_pg.C_scaffold_131000079	disease resistance protein (NBS-LRR class)	+	+	+	+	+	+	+	trichocarpa	At3g14460	nucleotide binding	other biological processes	protein binding														protein binding	ATP binding	defense response
PtpAffx.71886.2.S1_at	5.71447	gw1.XII.577.1	peptide methionine sulfoxide reductase - like protein : peptide methionine sulfoxide reductase	+	+	+	+	+	+	+	trichocarpa	At5g61640	other cellular processes	other enzyme activity	other metabolic processes	protein metabolism	response to stress	unknown cellular components											cellular component unknown	protein modification process	protein modification process	protein modification process	response to oxidative stress	peptide-methionine-(S)-S-oxide reductase activity
PtpAffx.11778.2.A1_a_at	5.67916	grail3.0082003901	expressed protein : : supported by full-length cDNA: Ceres: 11793.	+	+	+	+	+	+	+	trichocarpa × deltoides	At1g49140	mitochondria	other cellular processes	other cytoplasmic components	other intracellular components	other membranes	other metabolic processes											mitochondrion	photorespiration	photorespiration	mitochondrial membrane	mitochondrial membrane	mitochondrial membrane	mitochondrial membrane	respiratory chain complex I	respiratory chain complex I
PtpAffx.207934.1.S1_s_at	5.64746	estExt_Genewise1_v1.C_LG_VIII2483	legumin-like protein : contains a 11-S plant seed storage protein signature (PS00305)	+	+	+	+	+	+	+	trichocarpa	At2g28680	other molecular functions	unknown biological processes	unknown cellular components														cellular component unknown	biological process unknown	nutrient reservoir activity
Ptp.405.1.A1_s_at	5.63295	grail3.0003030701	Expressed protein : : supported by cDNA: gi_14596174_gb_AY042875.1_	+	+	+	+	+	+	+	trichocarpa	At1g03900	hydrolase activity	other membranes	transport	transporter activity													transporter activity	extracellular transport	membrane	ATPase activity, coupled to transmembrane movement of substances	ATPase activity, coupled to transmembrane movement of substances
PtpAffx.220883.1.S1_at	5.6162	gw1.XVI.893.1	hypothetical protein : :supported by cDNA GI:20259498: supported by cDNA: gi_20259497	+	+	+	+	+	+	+	trichocarpa	At2g32170	unknown cellular components																cellular component unknown
PtpAffx.131589.1.A1_at	5.60949	eugene3.00120713	permease 1 - like protein : permease 1	+	+	+	+	+	+	+	trichocarpa × nigra	At5g62890	other membranes	transport	transporter activity														transport	membrane	transmembrane transporter activity
PtpAffx.76459.1.A1_at	5.60565	grail3.0038005401	putative protein : contains similarity to unknown protein (gb|AAF27018.1):supported by full-length cDNA: Ceres:9482.	+	+	+		+		+	tremula × tremuloides	At5g23530	hydrolase activity	unknown biological processes															carboxylesterase activity	biological process unknown
PtpAffx.14782.2.S1_at	5.5961	estExt_Genewise1_v1.C_LG_XVI2449	putative small nuclear ribonucleoprotein polypeptide G : similar to small nuclear ribonucleoprotein polypeptide G GB:4507133 [Homo sapiens]: supported by cDNA: gi_17065483	+	+	+	+	+	+	+	trichocarpa × deltoides	At3g11500	nucleus	other cellular processes	other intracellular components	other metabolic processes	unknown molecular functions												molecular function unknown	nucleus	small nucleolar ribonucleoprotein complex	small nucleolar ribonucleoprotein complex	mRNA metabolic process	mRNA metabolic process
PtpAffx.249.320.S1_at	5.58824	fgenesh4_pg.C_LG_V001651	starch branching enzyme II :	+	+	+	+	+	+	+	trichocarpa × nigra	At2g36390	chloroplast	other cellular processes	other metabolic processes	transferase activity													1,4-alpha-glucan branching enzyme activity	starch metabolic process	starch metabolic process	chloroplast	amylopectin biosynthetic process	amylopectin biosynthetic process
PtpAffx.17823.1.A1_a_at	5.5822	grail3.0031006602	PINHEAD (gb|AAD40098.1): translation initiation factor :	+	+	+	+	+	+	+	trichocarpa × nigra	At5g43810	nucleic acid binding	other cytoplasmic components															translation initiation factor activity	cytoplasm
PtpAffx.133302.1.S1_at	5.56933	gw1.VI.1028.1	putative second messenger-dependent protein kinase :	+	+	+	+	+	+	+	trichocarpa	At2g26700	kinase activity	nucleotide binding	other cellular processes	other metabolic processes	protein metabolism	transferase activity											protein kinase activity	protein kinase activity	ATP binding	protein amino acid phosphorylation	protein amino acid phosphorylation	protein amino acid phosphorylation	kinase activity
PtpAffx.203278.1.S1_at	5.56774	fgenesh4_pm.C_LG_III000450	Na+:H+ antiporter-like protein :	+	+	+	+	+	+	+	trichocarpa	At5g41610	other membranes	transport	transporter activity														monovalent cation:proton antiporter activity	cation transport	sodium:hydrogen antiporter activity	integral to membrane
PtpAffx.216295.1.S1_s_at	5.56044	gw1.140.76.1	amino acid transporter : : supported by cDNA: gi_15529170_gb_AY052209.1_	+	+	+	+	+	+	+	trichocarpa	At5g23810	other membranes	transport	transporter activity														amino acid transport	amino acid transmembrane transporter activity	membrane
PtpAffx.1682.1.S1_at	5.54596	estExt_Genewise1_v1.C_LG_X6417	Ca2+-binding EF-hand common family protein	+	+	+	+	+	+	+	trichocarpa × nigra	At1g70670	other binding	unknown biological processes	unknown cellular components														calcium ion binding	cellular component unknown	biological process unknown
PtpAffx.145974.1.A1_at	5.54316	grail3.0035004101	putative DNA-binding protein : AT-hook protein 2 - Arabidopsis thaliana	+	+	+	+	+	+	+	trichocarpa × nigra	At4g12080	DNA or RNA binding	mitochondria	nucleus	other cytoplasmic components	other intracellular components												DNA binding	nucleus	nucleolus	nucleolus	cytoplasm	mitochondrion
PtpAffx.205014.1.S1_s_at	5.5307	gw1.IX.4486.1	putative protein : similarity to NCA2 protein	+	+	+	+	+	+	+	trichocarpa	At5g12290	mitochondria																mitochondrion
PtpAffx.12425.1.S1_s_at	5.5157	estExt_fgenesh4_pg.C_LG_XIV0422	expressed protein : :supported by full-length cDNA: Ceres:250015.	+	+	+	+	+	+	+	trichocarpa	At2g46580	nucleotide binding	other binding	other cellular processes	other enzyme activity	other metabolic processes												pyridoxamine-phosphate oxidase activity	pyridoxine biosynthetic process	pyridoxine biosynthetic process	FMN binding	FMN binding
Ptp.7971.1.S1_s_at	5.51278	estExt_fgenesh4_pm.C_LG_V0467	glyoxalase II	+	+	+		+		+	tremula × tremuloides	At1g53580	hydrolase activity	other cellular processes	other metabolic processes														hydroxyacylglutathione hydrolase activity	methylglyoxal catabolic process to D-lactate	methylglyoxal catabolic process to D-lactate
Ptp.1773.1.A1_at	5.50953	estExt_fgenesh4_pm.C_LG_XIII0422	putative secretory carrier-associated membrane protein :	+	+	+	+	+	+	+	trichocarpa × nigra	At2g20840	cell organization and biogenesis	other membranes	transport	transporter activity													integral to membrane	transmembrane transporter activity	secretory pathway	secretory pathway
PtpAffx.19592.3.S1_at	5.50643	estExt_Genewise1_v1.C_LG_XII0355	1-deoxy-D-xylulose 5-phosphate reductoisomerase (DXR) : :supported by full-length cDNA: Ceres:117626.	+	+	+		+		+	tremuloides	At5g62790	chloroplast	other cellular processes	other enzyme activity	other metabolic processes													isoprenoid biosynthetic process	isoprenoid biosynthetic process	chloroplast	isopentenyl diphosphate biosynthetic process, mevalonate-independent pathway	isopentenyl diphosphate biosynthetic process, mevalonate-independent pathway	1-deoxy-D-xylulose-5-phosphate reductoisomerase activity
PtpAffx.20875.1.A1_at	5.49633	fgenesh4_pg.C_LG_II000379	oxidoreductase	+	+	+	+	+	+	+	nigra	At1g06650	other enzyme activity	unknown biological processes	unknown cellular components														cellular component unknown	biological process unknown	2-oxoglutarate-dependent dioxygenase activity
PtpAffx.46902.1.A1_at	5.49564	grail3.0015016801	unknown protein [Arabidopsis thaliana] >gi|27754475|gb|AAO22685.1| unknown protein [Arabidopsis thaliana]	+	+	+	+	+	+	+	trichocarpa
PtpAffx.62151.1.A1_at	5.49304	gw1.XIII.3464.1	expressed protein : : supported by cDNA: gi_13430685_gb_AF360255.1_AF360255	+	+	+	+	+	+	+	trichocarpa	At2g20830	other binding	other metabolic processes	transferase activity														folic acid binding	metabolic process	transferase activity
PtpAffx.63501.1.A1_a_at	5.49131	eugene3.00010922	putative protein : threonine dehydratase - Escherichia coli	+	+	+	+	+	+	+	trichocarpa	At4g11640	other cellular processes	other enzyme activity	other metabolic processes														serine family amino acid metabolic process	serine family amino acid metabolic process	serine racemase activity
PtpAffx.98801.1.S1_at	5.48516	estExt_fgenesh4_pg.C_LG_I3183	unknown protein : similar to unknown protein GB:AAC69930 from [Arabidopsis thaliana]	+	+	+	+	+	+	+	trichocarpa	At1g63310	unknown biological processes	unknown cellular components	unknown molecular functions														molecular function unknown	cellular component unknown	biological process unknown
PtpAffx.104472.1.A1_at	5.48464	gw1.I.3903.1	putative protein : predicted protein	+	+	+	+	+	+	+	trichocarpa × deltoides	At4g35220	other membranes	unknown biological processes	unknown molecular functions														molecular function unknown	biological process unknown	endomembrane system
PtpAffx.17241.1.S1_at	5.47487	gw1.II.2127.1	putative cinnamoyl-CoA reductase : highly similar to F4P9.37:supported by full-length cDNA: Ceres:11254.	+	+	+	+	+	+	+	trichocarpa × deltoides	At2g33590	other cellular processes	other enzyme activity	other metabolic processes	unknown cellular components													cellular component unknown	lignin biosynthetic process	lignin biosynthetic process	cinnamoyl-CoA reductase activity
PtpAffx.206187.1.S1_at	5.4693	eugene3.00060622	putative protein : similar to unknown protein (pir||T04254): supported by cDNA: gi_13937150_gb_AF372929.1_AF372929	+	+	+	+	+	+	+	trichocarpa	At5g57180	cell organization and biogenesis	nucleus	other molecular functions	transport													nucleus	transcription regulator activity	protein targeting to chloroplast	protein targeting to chloroplast
PtpAffx.18446.1.A1_at	5.46681	eugene3.00061866	Expressed protein : : supported by cDNA: gi_14190492_gb_AF380646.1_AF380646	+	+	+	+	+	+	+	trichocarpa × nigra	At4g32280	nucleus	other biological processes	response to abiotic or biotic stimulus	transcription factor activity													transcription factor activity	nucleus	response to auxin stimulus	response to red light	response to far red light
PtpAffx.51765.1.A1_a_at	5.43005	estExt_Genewise1_v1.C_LG_XIX1074	auxin-regulated protein :	+	+	+	+	+	+	+	trichocarpa	At3g03890	nucleotide binding	other binding															FMN binding	FMN binding
PtpAffx.200513.1.S1_at	5.38933	eugene3.00011084	putative oxidoreductase : similar to gibberellin 20-oxidase GB:1581592 from [Arabidopsis thaliana]	+	+	+	+	+	+	+	trichocarpa	At1g52800	unknown cellular components																cellular component unknown
PtpAffx.17106.1.S1_s_at	5.38802	eugene3.00050125	polyadenylate-binding protein II (PAB2)	+	+	+	+	+	+	+	euramericana	At5g10350	DNA or RNA binding	protein binding	unknown biological processes	unknown cellular components													RNA binding	protein binding	cellular component unknown	poly(A) binding	biological process unknown
PtpAffx.216298.1.S1_at	5.38232	eugene3.01400027	amino acid transporter : : supported by cDNA: gi_15529170_gb_AY052209.1_	+	+	+	+	+	+	+	trichocarpa	At5g23810	other membranes	transport	transporter activity														amino acid transport	amino acid transmembrane transporter activity	membrane
PtpAffx.9817.1.A1_at	5.36716	gw1.VI.2172.1	putative disease resistance protein :	+	+	+	+	+	+	+	trichocarpa	At2g19780	other membranes	protein binding	signal transduction														protein binding	signal transduction	endomembrane system
PtpAffx.99728.1.A1_at	5.35891	gw1.III.2289.1	unknown protein : : supported by cDNA: gi_17064999	+	+	+	+	+	+	+	trichocarpa	At1g68140	unknown biological processes	unknown molecular functions															molecular function unknown	biological process unknown
PtpAffx.16006.1.A1_at	5.35547	fgenesh4_pg.C_scaffold_164000050	putative WD-repeat membrane protein : : supported by cDNA: gi_16604678_gb_AY059784.1_	+	+	+	+	+	+	+	trichocarpa × deltoides	At4g04940	nucleotide binding	unknown biological processes	unknown cellular components														nucleotide binding	cellular component unknown	biological process unknown
PtpAffx.209715.1.S1_at	5.35459	eugene3.00110299	glycosyl hydrolase family 35 (beta-galactosidase) : similar to Beta-galactosidase precursor SP:P48980 from [Lycopersicon esculentum]	+	+	+	+	+	+	+	trichocarpa	At2g28470	hydrolase activity	other cellular components	other membranes	other metabolic processes													beta-galactosidase activity	carbohydrate metabolic process	beta-galactosidase complex	endomembrane system
Ptp.1944.1.S1_at	5.35213	eugene3.00002206	putative 1-aminocyclopropane-1-carboxylate oxidase : Similar to Arabidopsis 2A6 (gb|X83096). EST gb|T76913 comes from this gene: supported by cDNA: gi_15292974_gb_AY050921.1_	+	+	+		+		+	tremula × tremuloides	At1g04350	other enzyme activity	unknown biological processes	unknown cellular components														cellular component unknown	biological process unknown	2-oxoglutarate-dependent dioxygenase activity
Ptp.7128.1.S1_at	5.3376	estExt_fgenesh4_pg.C_LG_I0571	SOUL-like protein : Similar to SOUL Protein [Mus musculus] (gi|4886906) and [Homo sapiens] (gi|4886910). Location of ests PAP043 5' (gb|Z27017)	+	+	+		+		+	tremula	At1g17100	other binding	other membranes	unknown biological processes														binding	biological process unknown	endomembrane system
PtpAffx.206696.1.S1_s_at	5.31795	gw1.VI.1875.1	nucleoid DNA-binding protein cnd41 - like protein : nucleoid DNA-binding protein cnd41	+	+	+	+	+	+	+	trichocarpa	At5g10770	DNA or RNA binding	other cellular processes	other metabolic processes	protein metabolism													DNA binding	proteolysis	proteolysis	proteolysis
PtpAffx.155448.1.A1_s_at	5.30427	eugene3.00140639	glycosyl hydrolase family 36 : similar to galactinol-raffinose galactosyltransferase GI:6634701 from [Vigna angularis]	+	+	+		+		+	tremula	At4g01970	hydrolase activity	transferase activity	unknown biological processes														hydrolase activity, hydrolyzing O-glycosyl compounds	biological process unknown	galactinol-raffinose galactosyltransferase activity
PtpAffx.216310.1.S1_at	5.28627	grail3.0140006101	putative myosin heavy chain :	+	+	+	+	+	+	+	trichocarpa	At2g34730	mitochondria																mitochondrion
Ptp.2059.1.S1_at	5.27349	eugene3.00130237	putative protein : glycine-rich protein GRP22	+	+	+		+		+	tremula × tremuloides	At5g19090	other binding	transport	unknown cellular components														cellular component unknown	metal ion transport	metal ion binding
PtpAffx.212389.1.S1_at	5.2512	eugene3.00190764	hypothetical protein : contains Pfam profile: PF00069 Eukaryotic protein kinase domain (2 copies)	+	+	+	+	+	+	+	trichocarpa	At1g34420	kinase activity	other cellular processes	other metabolic processes	protein binding	protein metabolism	transferase activity	unknown cellular components										protein kinase activity	protein kinase activity	protein binding	cellular component unknown	protein amino acid phosphorylation	protein amino acid phosphorylation	protein amino acid phosphorylation
PtpAffx.45956.1.S1_s_at	5.2443	estExt_fgenesh4_pg.C_LG_III1004	60S ribosomal protein - like : 60S ribosomal protein L24	+	+	+		+		+	alba × tremula	At3g53020	cell organization and biogenesis	developmental processes	other cellular processes	other metabolic processes	protein metabolism	ribosome	signal transduction	structural molecule activity									structural constituent of ribosome	ribosome	translation	translation	translation	auxin mediated signaling pathway	ribosome biogenesis and assembly	gynoecium development
PtpAffx.203300.1.S1_s_at	5.24124	estExt_fgenesh4_pm.C_LG_III0465	glycosyl hydrolase family 9 (endo-1	+	+	+	+	+	+	+	trichocarpa	At1g64390	hydrolase activity	other membranes	other metabolic processes														hydrolase activity, hydrolyzing O-glycosyl compounds	carbohydrate metabolic process	endomembrane system
PtpAffx.65047.1.S1_at	5.23256	eugene3.00060632	subtilisin-like serine protease : contains similarity to meiotic serine proteinase TMP GI:6468325 from [Lycopersicon esculentum]	+	+	+		+		+	alba × tremula	At4g30020	cell wall	hydrolase activity	other cellular processes	other membranes	other metabolic processes	protein metabolism											subtilase activity	cell wall	proteolysis	proteolysis	proteolysis	endomembrane system	membrane
PtpAffx.31782.2.A1_a_at	5.21909	estExt_fgenesh4_pg.C_LG_XIII0042	SAR1:GTP-binding secretory factor : :supported by full-length cDNA: Ceres:94610.	+	+	+	+	+	+	+	trichocarpa × nigra	At4g02080	cell organization and biogenesis	nucleotide binding	other intracellular components	other membranes	signal transduction	transport											GTP binding	intracellular	intracellular protein transport	intracellular protein transport	small GTPase mediated signal transduction	endomembrane system
Ptp.2823.1.S1_s_at	5.21583	eugene3.00150845	auxin response factor - like protein : auxin response factor 9	+	+	+	+	+	+	+	trichocarpa	At5g62000	chloroplast	developmental processes	nucleus	other biological processes	other cellular processes	other metabolic processes	protein binding	transcription	transcription factor activity								transcription factor activity	protein binding	nucleus	negative regulation of cell proliferation	chloroplast	positive regulation of flower development	fruit dehiscence	leaf senescence	floral organ abscission	negative regulation of transcription, DNA-dependent	negative regulation of transcription, DNA-dependent	negative regulation of transcription, DNA-dependent	ovule development
PtpAffx.200421.1.S1_at	5.20958	fgenesh4_pg.C_LG_I000919	putative UDP-N-acetylmuramoylalanyl-D-glutamate--2	+	+	+	+	+	+	+	trichocarpa	At1g63680	nucleotide binding	other cytoplasmic components	other enzyme activity	other metabolic processes													ATP binding	cytoplasm	biosynthetic process	ligase activity
PtpAffx.20885.1.S1_at	5.19196	estExt_fgenesh4_pm.C_LG_XVI0431	putative protein : various predicted proteins from different species:supported by full-length cDNA: Ceres:36809.	+	+	+		+		+	tremula × tremuloides	At5g58640	ER	other binding	other cellular processes														endoplasmic reticulum	selenium binding	cell redox homeostasis
PtpAffx.29009.1.A1_at	5.16689	grail3.0019006901	hypothetical protein [Oryza sativa (japonica cultivar-group)] >gi|46805716|dbj|BAD17103.1| hypothetical protein [Oryza sativa (japonica cultivar-group)] >gi|46805905|dbj|BAD17218.1| hypothetical protein [Oryza sativa (japonica cultivar-group)]	+	+	+	+	+	+	+	trichocarpa × nigra
PtpAffx.21333.1.S1_at	5.15506	fgenesh4_pg.C_LG_II000715	glycine-rich RNA-binding protein grp1a	+	+	+		+		+	tremula × tremuloides	At1g21570	nucleic acid binding	unknown biological processes															nucleic acid binding	biological process unknown
PtpAffx.3487.1.S1_at	5.15249	estExt_fgenesh4_pm.C_LG_XIII0003	germin-like protein : Identical to Arabidopsis germin-like protein	+	+	+	+	+	+	+	trichocarpa × deltoides	At1g09560	extracellular	other binding	other membranes	other molecular functions	response to abiotic or biotic stimulus	response to stress											response to cold	response to cold	endomembrane system	manganese ion binding	nutrient reservoir activity	metal ion binding	apoplast
PtpAffx.217282.1.S1_s_at	5.1509	grail3.0164004802	acetyl-CoA carboxylase : :supported by full-length cDNA: Ceres:20286.	+	+	+	+	+	+	+	trichocarpa	At5g35360	chloroplast	other cellular processes	other enzyme activity	other metabolic processes													acetyl-CoA carboxylase activity	fatty acid biosynthetic process	fatty acid biosynthetic process	chloroplast
PtpAffx.36786.1.S1_at	5.1455	estExt_Genewise1_v1.C_LG_VII2732	eukaryotic translation initiation factor 6 (EIF-6) - like protein : eukaryotic translation initiation factor 6 (EIF-6)	+	+	+	+	+	+	+	trichocarpa	At3g55620	cell organization and biogenesis	developmental processes	nucleic acid binding	other cellular processes	other membranes	other metabolic processes	protein metabolism										translation initiation factor activity	translational initiation	translational initiation	translational initiation	translational initiation	embryonic development ending in seed dormancy	endomembrane system
PtpAffx.12056.3.S1_a_at	5.12566	grail3.0099003002	4-coumarate:CoA ligase 3 : identical to 4-coumarate:CoA ligase 3 GI:5702190 from [Arabidopsis thaliana]: supported by cDNA: gi_5702191_gb_AF106088.1_AF106088	+	+	+	+	+	+	+	trichocarpa × nigra	At1g65060	other cellular processes	other enzyme activity	other metabolic processes	response to abiotic or biotic stimulus	unknown cellular components												cellular component unknown	response to UV	phenylpropanoid metabolic process	phenylpropanoid metabolic process	4-coumarate-CoA ligase activity
PtpAffx.37947.1.S1_at	5.12455	gw1.II.3064.1	putative protein : riboflavin biosynthesis protein ribG	+	+	+	+	+	+	+	trichocarpa × nigra	At4g20960	chloroplast	hydrolase activity	other binding	other cellular processes	other enzyme activity	other metabolic processes											zinc ion binding	diaminohydroxyphosphoribosylaminopyrimidine deaminase activity	diaminohydroxyphosphoribosylaminopyrimidine deaminase activity	riboflavin biosynthetic process	riboflavin biosynthetic process	chloroplast	hydrolase activity
PtpAffx.140618.1.A1_at	5.1238	eugene3.00020670	hypothetical protein : predicted by genscan+	+	+	+	+	+	+	+	trichocarpa	At1g48880	unknown biological processes																biological process unknown
PtpAffx.222710.1.S1_at	5.11918	gw1.70.252.1	DNA-damage-repair:toleration protein DRT102 : identical to DNA-damage-toleration protein DRT102 GB:Q05212 [Arabidopsis thaliana]: supported by cDNA: gi_15529164_gb_AY052206.1_	+	+	+	+	+	+	+	trichocarpa	At3g04880	DNA or RNA metabolism	nucleus	other cytoplasmic components	response to abiotic or biotic stimulus	response to stress												photoreactive repair	photoreactive repair	nucleus	cytoplasm	response to cold	response to cold	response to UV
PtpAffx.207743.1.S1_at	5.11474	gw1.VIII.1749.1	putative anthocyanin 5-aromatic acyltransferase : : supported by cDNA: gi_13937225_gb_AF372968.1_AF372968	+	+	+	+	+	+	+	trichocarpa	At2g39980	transferase activity	unknown biological processes	unknown cellular components														cellular component unknown	biological process unknown	transferase activity
PtpAffx.138813.1.A1_s_at	5.10569	estExt_fgenesh4_pg.C_LG_XIII0014	unknown protein : similar to ATP-citrate-lyase: Location of EST gb|Z34587. Highly similar to F8A5.32	+	+	+	+	+	+	+	trichocarpa × deltoides	At1g09430	other cellular processes	other cytoplasmic components	other intracellular components	other metabolic processes	transferase activity												ATP citrate synthase activity	acetyl-CoA biosynthetic process	acetyl-CoA biosynthetic process	citrate lyase complex	citrate lyase complex
PtpAffx.204768.1.S1_at	5.10503	grail3.0001075101	putative protein : contains similarity to unknown protein (gb|AAD14519.1): supported by cDNA: gi_17064915	+	+	+	+	+	+	+	trichocarpa	At5g64430	unknown biological processes	unknown cellular components	unknown molecular functions														molecular function unknown	cellular component unknown	biological process unknown
Ptp.7278.1.S1_at	5.10484	estExt_fgenesh4_pm.C_LG_II0071	putative protein : E1B 19K Bcl-2-interacting protein Nip2	+	+	+		+		+	tremula	At4g35750	unknown biological processes	unknown cellular components	unknown molecular functions														molecular function unknown	cellular component unknown	biological process unknown
PtpAffx.224891.1.S1_at	5.09477	eugene3.00141185	subtilisin-like serine protease AIR3 : almost identical to subtilisin-like protease AIR3 GI:4218991 from [Arabidopsis thaliana]	+	+	+	+	+	+	+	trichocarpa	At2g04160	developmental processes	hydrolase activity	other biological processes	other cellular processes	other membranes	other metabolic processes	protein metabolism										subtilase activity	subtilisin activity	proteolysis	proteolysis	proteolysis	response to auxin stimulus	lateral root morphogenesis	endomembrane system
Ptp.5635.2.S1_at	5.08877	grail3.0066003101	60S ribosomal protein L30 : :supported by full-length cDNA: Ceres:34564.	+	+	+	+	+	+	+	trichocarpa × deltoides	At2g44860	cell organization and biogenesis	other cellular processes	other metabolic processes	protein metabolism	ribosome	structural molecule activity											structural constituent of ribosome	ribosome	translation	translation	translation	ribosome biogenesis and assembly
Ptp.1137.1.S1_at	5.08634	gw1.IX.2154.1	expressed protein : : supported by cDNA: gi_16649110_gb_AY059925.1_	+	+	+	+	+	+	+	trichocarpa	At3g19220	unknown biological processes	unknown molecular functions															molecular function unknown	biological process unknown
Ptp.7179.1.S1_at	5.06396	estExt_Genewise1_v1.C_660125	splicing factor U2AF small subunit	+	+	+		+		+	tremula	At1g27650	developmental processes	DNA or RNA binding	nucleus	response to abiotic or biotic stimulus													RNA binding	nucleus	photoperiodism, flowering	photoperiodism, flowering
PtpAffx.213767.1.S1_s_at	5.05877	eugene3.00170024	receptor-like protein kinase : : supported by cDNA: gi_13605826_gb_AF367312.1_AF367312	+	+	+	+	+	+	+	trichocarpa	At5g48380	kinase activity	other cellular processes	other membranes	other metabolic processes	protein binding	protein metabolism	transferase activity										protein kinase activity	protein kinase activity	protein binding	protein amino acid phosphorylation	protein amino acid phosphorylation	protein amino acid phosphorylation	endomembrane system
PtpAffx.20891.1.S1_at	5.05646	estExt_fgenesh4_pg.C_LG_XIX0779	Expressed protein : : supported by full-length cDNA: Ceres: 253509.	+	+	+	+	+	+	+	trichocarpa	At1g34350	unknown biological processes	unknown cellular components	unknown molecular functions														molecular function unknown	cellular component unknown	biological process unknown
Ptp.124.1.S1_at	5.04733	grail3.0040026601	Cyclin D3:1 :	+	+	+		+		+	tremula × tremuloides	At4g34160	nucleus	other biological processes	other cellular processes	other molecular functions	protein binding												regulation of progression through cell cycle	G1 phase of mitotic cell cycle	G1/S transition of mitotic cell cycle	protein binding	nucleus	response to cytokinin stimulus	response to brassinosteroid stimulus	response to sucrose stimulus	cyclin-dependent protein kinase regulator activity
PtpAffx.18538.2.S1_s_at	5.03851	estExt_Genewise1_v1.C_LG_VII3787	putative protein : hypothetical protein L1648.04 - Leishmania major	+	+	+	+	+	+	+	trichocarpa	At3g51050	other cellular processes	other membranes	plasma membrane	unknown molecular functions													molecular function unknown	cell-matrix adhesion	integrin complex	integrin complex	integral to membrane
PtpAffx.204360.1.S1_x_at	5.02612	gw1.IX.84.1	non phototropic hypocotyl 1-like : : supported by cDNA: gi_5391441_gb_AF053941.2_AF053941	+	+	+	+	+	+	+	trichocarpa	At5g58140	cell organization and biogenesis	Golgi apparatus	kinase activity	nucleotide binding	other binding	other biological processes	other cellular processes	other membranes	other metabolic processes	protein metabolism	receptor binding or activity	response to abiotic or biotic stimulus	transferase activity				protein serine/threonine kinase activity	protein serine/threonine kinase activity	Golgi apparatus	response to blue light	phototropism	blue light photoreceptor activity	chloroplast relocation	stomatal movement	FMN binding	FMN binding	negative regulation by blue light of anion channel activity	membrane	kinase activity	protein amino acid autophosphorylation	protein amino acid autophosphorylation	protein amino acid autophosphorylation
Ptp.1386.1.A1_at	5.02039	eugene3.00570032	expressed protein : similar to putative prolyl 4-hydroxylase	+	+	+		+		+	tremula × tremuloides	At1g20270	other cellular processes	other enzyme activity	other metabolic processes	protein metabolism													oxidoreductase activity, acting on paired donors, with incorporation or reduction of molecular oxygen, 2-oxoglutarate as one donor, and incorporation of one atom each of oxygen into both donors	peptidyl-proline hydroxylation to 4-hydroxy-L-proline	peptidyl-proline hydroxylation to 4-hydroxy-L-proline	peptidyl-proline hydroxylation to 4-hydroxy-L-proline
PtpAffx.219995.1.S1_at	5.01367	fgenesh4_pm.C_scaffold_29000043	putative protein :	+	+	+	+	+	+	+	trichocarpa	At4g17550	mitochondria	other membranes	transport	transporter activity													sugar:hydrogen ion symporter activity	mitochondrion	carbohydrate transport	integral to membrane
PtpAffx.79896.1.A1_at	5.01309	eugene3.00061766	hypothetical protein : predicted by genscan	+	+	+	+	+	+	+	trichocarpa	At2g25690	unknown biological processes	unknown cellular components	unknown molecular functions														molecular function unknown	cellular component unknown	biological process unknown
PtpAffx.69331.1.A1_at	4.98773	grail3.0048010701	E2	+	+	+	+	+	+	+	trichocarpa × nigra	At5g56150	other cellular processes	other enzyme activity	other metabolic processes	protein metabolism	unknown cellular components												ubiquitin-protein ligase activity	cellular component unknown	ubiquitin-dependent protein catabolic process	ubiquitin-dependent protein catabolic process	ubiquitin-dependent protein catabolic process
PtpAffx.30378.1.A1_s_at	4.98609	estExt_fgenesh4_pg.C_LG_IX0131	unknown protein :	+	+	+	+	+	+	+	trichocarpa × deltoides	At2g21530	chloroplast	other cytoplasmic components	other intracellular components	other membranes	plastid	unknown biological processes											biological process unknown	chloroplast thylakoid membrane	chloroplast thylakoid membrane	chloroplast thylakoid membrane	chloroplast thylakoid membrane	chloroplast thylakoid membrane
PtpAffx.53720.1.S1_at	4.98566	estExt_fgenesh4_pm.C_LG_II1042	low-molecular-weight heat shock protein - like : cytosolic class I small heat-shock protein HSP17.5	+	+	+	+	+	+	+	trichocarpa × nigra	At5g37670	response to abiotic or biotic stimulus	response to stress	unknown molecular functions														molecular function unknown	response to heat	response to heat
PtpAffx.22820.1.A1_at	4.96968	eugene3.00081945	unknown protein; contains F-box domain; PF00646' [Oryza sativa (japonica cultivar-group)] >gi|49328135|gb|AAT58833.1| 'unknown protein; contains F-box domain; PF00646' [Oryza sativa (japonica cultivar-group)]	+	+	+	+	+	+	+	trichocarpa × nigra
PtpAffx.1564.1.A1_at	4.96807	estExt_fgenesh4_pg.C_LG_XIV0888	peptidylprolyl isomerase :	+	+	+	+	+	+	+	trichocarpa	At5g48570	other binding	other cellular processes	other enzyme activity	other metabolic processes	protein binding	protein metabolism	unknown cellular components										peptidyl-prolyl cis-trans isomerase activity	calmodulin binding	FK506 binding	cellular component unknown	protein folding	protein folding	protein folding
PtpAffx.210227.1.S1_at	4.95123	gw1.XII.225.1	MtN3 protein-like :	+	+	+	+	+	+	+	trichocarpa	At5g53190	other membranes	unknown biological processes															biological process unknown	membrane
PtpAffx.219581.1.S1_at	4.92532	eugene3.28120001	hypothetical protein :	+	+	+	+	+	+	+	trichocarpa	At2g07707	mitochondria	other membranes	unknown biological processes	unknown molecular functions													molecular function unknown	mitochondrion	biological process unknown	endomembrane system
PtpAffx.223273.1.S1_x_at	4.92474	fgenesh4_pm.C_scaffold_86000024	CLC-c chloride channel protein : identical to gi:1742956	+	+	+	+	+	+	+	trichocarpa	At5g49890	other intracellular components	transport	transporter activity														voltage-gated chloride channel activity	anion channel activity	intracellular	chloride transport
PtpAffx.116442.2.S1_at	4.92333	gw1.V.3269.1	unknown protein : : supported by cDNA: gi_20465262	+	+	+		+		+	tremula × tremuloides	At3g19950	other binding	protein binding															protein binding	zinc ion binding
PtpAffx.36508.1.S1_at	4.90093	grail3.0093003701	bHLH protein : similar to unknown protein (pir||B71406):supported by full-length cDNA: Ceres:22343.	+	+	+	+	+	+	+	trichocarpa × deltoides	At5g54680	DNA or RNA binding	nucleus	other cellular processes	other metabolic processes	transcription	transcription factor activity											DNA binding	transcription factor activity	nucleus	regulation of transcription	regulation of transcription	regulation of transcription
PtpAffx.1985.2.S1_at	4.89962	eugene3.00160295	putative protein : hypothetical protein At2g41150 - Arabidopsis thaliana	+	+	+	+	+	+	+	trichocarpa × nigra	At3g56750	Golgi apparatus	unknown biological processes	unknown molecular functions														molecular function unknown	Golgi apparatus	biological process unknown
PtpAffx.206752.1.S1_at	4.89922	eugene3.00061767	putative protein : various predicted proteins	+	+	+	+	+	+	+	trichocarpa	At5g16860	other binding																binding
PtpAffx.111863.1.S1_at	4.89754	gw1.II.1265.1	putative protein : contains similarity to NADH dehydrogenase chain CI-18:supported by full-length cDNA: Ceres:28455.	+	+	+	+	+	+	+	trichocarpa × deltoides	At5g67590	mitochondria	other enzyme activity	response to abiotic or biotic stimulus	response to stress													mitochondrion	response to osmotic stress	response to osmotic stress	NADH dehydrogenase (ubiquinone) activity	cold acclimation	cold acclimation
Ptp.1809.1.A1_at	4.88663	gw1.I.9647.1	Expressed protein : : supported by full-length cDNA: Ceres: 7260.	+	+	+		+		+	tremula × tremuloides	At1g79975	other membranes	unknown biological processes	unknown molecular functions														molecular function unknown	biological process unknown	endomembrane system
Ptp.2310.1.A1_at	4.88032	gw1.I.7489.1	ABC transporter family protein : similar to ABC1 protein GI:14331118 from [Nicotiana plumbaginifolia]	+	+	+		+		+	tremula × tremuloides	At1g15520	hydrolase activity	other biological processes	plasma membrane	response to abiotic or biotic stimulus	transport	transporter activity											plasma membrane	multidrug transport	response to biotic stimulus	response to ethylene stimulus	response to salicylic acid stimulus	response to jasmonic acid stimulus	lead ion transport	ATPase activity, coupled to transmembrane movement of substances	ATPase activity, coupled to transmembrane movement of substances
Ptp.2724.1.S1_s_at	4.86107	estExt_Genewise1_v1.C_1320075	unknown protein :	+	+	+		+		+	tremula × tremuloides	At3g21400	other cellular processes	other metabolic processes	protein metabolism	unknown molecular functions													molecular function unknown	N-terminal protein myristoylation	N-terminal protein myristoylation	N-terminal protein myristoylation
PtpAffx.207232.1.S1_at	4.85765	estExt_Genewise1_v1.C_LG_VII2665	expressed protein : contains similarity to molybdopterin cofactor sulfurase GI:8978317 from [Bos taurus]: supported by cDNA: gi_13123672_gb_AF325457.1_AF325457	+	+	+	+	+	+	+	trichocarpa	At1g16540	other cellular processes	other enzyme activity	other metabolic processes	protein metabolism	response to abiotic or biotic stimulus	response to stress	signal transduction	unknown cellular components									cellular component unknown	response to stress	response to osmotic stress	response to osmotic stress	Mo-molybdopterin cofactor sulfurase activity	selenocysteine lyase activity	response to heat	response to heat	response to cold	response to cold	response to salt stress	response to salt stress	abscisic acid biosynthetic process	abscisic acid biosynthetic process	auxin mediated signaling pathway	stomatal movement	sugar mediated signaling	molybdenum incorporation into molybdenum-molybdopterin complex	molybdenum incorporation into molybdenum-molybdopterin complex	molybdenum incorporation into molybdenum-molybdopterin complex	defense response to bacterium
PtpAffx.224381.1.S1_s_at	4.85179	eugene3.00040272	putative flavonol glucosyltransferase : similar to Manihot esculenta flavonol 3-O-glucosyltransferase 5	+	+	+	+	+	+	+	trichocarpa	At4g01070	other biological processes	other cellular processes	other metabolic processes	transferase activity													xenobiotic metabolic process	xenobiotic metabolic process	UDP-glycosyltransferase activity	response to toxin	transferase activity, transferring glycosyl groups	UDP-glucosyltransferase activity	xenobiotic catabolic process	xenobiotic catabolic process
PtpAffx.215211.1.S1_s_at	4.85022	gw1.IX.2317.1	putative protein : predicted protein	+	+	+	+	+	+	+	trichocarpa	At4g35220	other membranes	unknown biological processes	unknown molecular functions														molecular function unknown	biological process unknown	endomembrane system
PtpAffx.14630.1.A1_at	4.84643	eugene3.00570030	expressed protein : :supported by full-length cDNA: Ceres:1011.	+	+	+	+	+	+	+	trichocarpa × deltoides	At2g17710	unknown biological processes	unknown cellular components	unknown molecular functions														molecular function unknown	cellular component unknown	biological process unknown
PtpAffx.211428.1.S1_at	4.84495	fgenesh4_pg.C_LG_XIV000058	putative protein : various predicted proteins	+	+	+	+	+	+	+	trichocarpa	At3g49810	other binding	other cellular processes	other enzyme activity	other intracellular components	other metabolic processes	protein metabolism											ubiquitin ligase complex	ubiquitin-protein ligase activity	binding	protein ubiquitination	protein ubiquitination	protein ubiquitination
PtpAffx.210055.1.S1_s_at	4.84443	eugene3.00111127	F-box protein family : putative proteins - Arabidopsis thaliana	+	+	+	+	+	+	+	trichocarpa	At4g12560	unknown biological processes	unknown cellular components	unknown molecular functions														molecular function unknown	cellular component unknown	biological process unknown
PtpAffx.93271.1.S1_at	4.8409	gw1.XIII.2373.1	putative protein : predicted proteins	+	+	+	+	+	+	+	trichocarpa	At5g17660	chloroplast	transferase activity															methyltransferase activity	chloroplast
Ptp.6931.1.S1_s_at	4.83572	grail3.0040016501	expressed protein : Alternative splice forms exist.:supported by full-length cDNA: Ceres:9368.	+	+	+	+	+	+	+	deltoides	At2g26500	chloroplast	electron transport or energy pathways	other cytoplasmic components	other enzyme activity	other intracellular components	other membranes	plastid										electron transport	plastoquinol-plastocyanin reductase activity	chloroplast thylakoid membrane	chloroplast thylakoid membrane	chloroplast thylakoid membrane	chloroplast thylakoid membrane	chloroplast thylakoid membrane
PtpAffx.9255.1.S1_s_at	4.82951	estExt_fgenesh4_pg.C_LG_II1042	putative glucosyltransferase : :supported by full-length cDNA: Ceres:3126.	+	+	+	+	+	+	+	trichocarpa × nigra	At4g07960	transferase activity	unknown biological processes	unknown cellular components														cellular component unknown	biological process unknown	transferase activity, transferring glycosyl groups	cellulose synthase activity
PtpAffx.49171.1.S1_at	4.80883	estExt_Genewise1_v1.C_LG_VII0493	putative glucosyltransferase :	+	+	+	+	+	+	+	trichocarpa × deltoides	At2g43840	other metabolic processes	transferase activity	unknown cellular components														cellular component unknown	metabolic process	UDP-glycosyltransferase activity	transferase activity, transferring glycosyl groups	transferase activity, transferring hexosyl groups
PtpAffx.10869.1.S1_at	4.805	grail3.0039000401	F-box protein family : : supported by full-length cDNA: Ceres: 111069.	+	+	+	+	+	+	+	trichocarpa	At4g00755	unknown biological processes	unknown cellular components	unknown molecular functions														molecular function unknown	cellular component unknown	biological process unknown
PtpAffx.201587.1.S1_at	4.79803	fgenesh4_pg.C_LG_II000165	26S proteasome regulatory subunit S3 (RPN3)	+	+	+	+	+	+	+	trichocarpa	At1g20200	developmental processes	other binding	other cellular processes	other intracellular components	other metabolic processes	protein metabolism											binding	ubiquitin-dependent protein catabolic process	ubiquitin-dependent protein catabolic process	ubiquitin-dependent protein catabolic process	proteasome regulatory particle, lid subcomplex (sensu Eukaryota)	embryonic development ending in seed dormancy
PtpAffx.65048.1.S1_at	4.79614	gw1.X.2593.1	senescence-assocated protein	+	+	+	+	+	+	+	trichocarpa × nigra	At3g12090	other biological processes	other membranes	unknown molecular functions														molecular function unknown	aging	endomembrane system	integral to membrane
PtpAffx.209231.1.S1_s_at	4.7948	fgenesh4_pm.C_LG_VIII000307	putative stearoyl-acyl carrier protein desaturase : similar to stearoyl-acyl carrier protein desaturase GB:CAA07349 from [Linum usitatissimum]:supported by full-length cDNA: Ceres:33739.	+	+	+	+	+	+	+	trichocarpa	At3g02630	chloroplast	other cellular processes	other enzyme activity	other metabolic processes													fatty acid biosynthetic process	fatty acid biosynthetic process	chloroplast	acyl-[acyl-carrier-protein] desaturase activity
Ptp.1582.1.A1_at	4.79306	estExt_fgenesh4_pg.C_LG_I2179	early nodule-specific protein - like : early nodule-specific protein	+	+	+	+	+	+	+	trichocarpa × deltoides	At5g14450	cell wall	hydrolase activity	other metabolic processes														carboxylesterase activity	lipid metabolic process	cellulose and pectin-containing cell wall
PtpAffx.2272.1.S1_a_at	4.77707	fgenesh4_pg.C_LG_X002043	putative phenylalanine ammonia-lyase : similar to phenylalanine ammonia-lyase GB:S48726 [Petroselinum crispum]: supported by cDNA: gi_20466381	+	+	+	+	+	+	+	trichocarpa × deltoides	At3g10340	other cellular processes	other cytoplasmic components	other enzyme activity	other metabolic processes													cytoplasm	L-phenylalanine catabolic process	L-phenylalanine catabolic process	biosynthetic process	ammonia ligase activity	ammonia-lyase activity
Ptp.3642.1.A1_at	4.7734	grail3.0073007101	putative protein : predicted proteins - Arabidopsis thaliana	+	+	+	+	+	+	+	trichocarpa	At5g20190	chloroplast	unknown biological processes	unknown molecular functions														molecular function unknown	biological process unknown	chloroplast
PtpAffx.107573.1.A1_at	4.7672	fgenesh4_pg.C_scaffold_158000012	unknown protein :	+	+	+	+	+	+	+	trichocarpa × deltoides	At1g19110	unknown biological processes	unknown cellular components	unknown molecular functions														molecular function unknown	cellular component unknown	biological process unknown
PtpAffx.201818.1.S1_at	4.7616	eugene3.00020669	serine carboxypeptidase II-like : : supported by cDNA: gi_13605556_gb_AF361604.1_AF361604	+	+	+	+	+	+	+	trichocarpa	At5g42240	hydrolase activity	other cellular processes	other membranes	other metabolic processes	protein metabolism												serine carboxypeptidase activity	proteolysis	proteolysis	proteolysis	endomembrane system
PtpAffx.3418.1.S1_at	4.7543	gw1.IX.21.1	putative carboxypeptidase : : supported by cDNA: gi_15724217_gb_AF412049.1_AF412049	+	+	+	+	+	+	+	trichocarpa	At2g27920	hydrolase activity	mitochondria	other cellular processes	other membranes	other metabolic processes	protein metabolism											serine carboxypeptidase activity	mitochondrion	proteolysis	proteolysis	proteolysis	endomembrane system
PtpAffx.200474.1.S1_at	4.74844	gw1.I.9308.1	armadillo-repeat-containing kinesin-related protein : similar to kinesin-like protein GB:CAB41097 GI:5541717 from [Arabidopsis thaliana]	+	+	+	+	+	+	+	trichocarpa	At1g01950	cell organization and biogenesis	chloroplast	other intracellular components	other molecular functions	transport												microtubule motor activity	microtubule associated complex	microtubule-based movement	microtubule-based movement	chloroplast
Ptp.1887.1.S1_at	4.73794	estExt_Genewise1_v1.C_16770001	soluble inorganic pyrophosphatase	+	+	+		+		+	tremula × tremuloides	At1g01050	hydrolase activity	nucleus	other cytoplasmic components	other membranes	other metabolic processes												inorganic diphosphatase activity	nucleus	cytoplasm	metabolic process	membrane	pyrophosphatase activity
PtpAffx.213307.1.S1_at	4.72049	gw1.XVI.1595.1	phosphoribosylanthranilate transferase-like protein :	+	+	+	+	+	+	+	trichocarpa	At5g48060	unknown biological processes	unknown cellular components	unknown molecular functions														molecular function unknown	cellular component unknown	biological process unknown
Ptp.3943.1.S1_s_at	4.71574	eugene3.00002621	NTF2-containing RNA-binding protein	+	+	+	+	+	+	+	trichocarpa	At5g43960	cell organization and biogenesis	DNA or RNA binding	other intracellular components	transport													RNA binding	intracellular	nucleocytoplasmic transport	nucleocytoplasmic transport
PtpAffx.58602.1.A1_s_at	4.71346	gw1.IX.301.1	glycosyl hydrolase family 17 : similar to glucan endo-1	+	+	+	+	+	+	+	trichocarpa	At2g27500	hydrolase activity	nucleus	other cytoplasmic components	other metabolic processes													hydrolase activity, hydrolyzing O-glycosyl compounds	nucleus	cytoplasm	carbohydrate metabolic process
PtpAffx.50562.3.A1_at	4.70245	estExt_Genewise1_v1.C_LG_I1066	expressed protein : : supported by cDNA: gi_14334577_gb_AY034962.1_	+	+	+	+	+	+	+	trichocarpa	At5g52370	unknown biological processes	unknown molecular functions															molecular function unknown	biological process unknown
PtpAffx.136820.1.S1_at	4.65523	fgenesh4_pg.C_LG_VIII001149	putative protein : FAB1 protein	+	+	+	+	+	+	+	trichocarpa × deltoides	At4g33240	kinase activity	other binding	other cellular processes	other metabolic processes	protein metabolism	transferase activity											zinc ion binding	1-phosphatidylinositol-4-phosphate 5-kinase activity	1-phosphatidylinositol-4-phosphate 5-kinase activity	cellular protein metabolic process	cellular protein metabolic process	cellular protein metabolic process
PtpAffx.11511.2.S1_s_at	4.65402	grail3.0008029501	putative protein : predicted proteins	+	+	+	+	+	+	+	trichocarpa × nigra	At4g24130	unknown biological processes	unknown cellular components	unknown molecular functions														molecular function unknown	cellular component unknown	biological process unknown
PtpAffx.10687.1.S1_at	4.65322	gw1.VII.1064.1	unknown protein : supported by full-length cDNA: Ceres:250935.	+	+	+	+	+	+	+	trichocarpa	At3g21865	cell organization and biogenesis	protein binding	unknown cellular components														protein binding	cellular component unknown	peroxisome organization and biogenesis
PtpAffx.207486.1.S1_x_at	4.6515	eugene3.00080044	expressed protein : contains similarity to merozoite surface protein 2 (MSP-2) GI:1657451 from (Plasmodium falciparum): supported by cDNA: gi_15292906_gb_AY050887.1_	+	+	+	+	+	+	+	trichocarpa	At1g16860
PtpAffx.3557.1.S1_at	4.64698	grail3.0033015201	putative protein : similar to unknown protein (pir||T09377)	+	+	+		+		+	tremula	At5g42680	unknown biological processes	unknown molecular functions															molecular function unknown	biological process unknown
PtpAffx.210457.1.S1_at	4.64599	estExt_fgenesh4_pg.C_LG_XII0530	expressed protein : contains similarity to actin-related protein GB:BAA74577 GI:4218064 from [Homo sapiens]:supported by full-length cDNA: Ceres:38419.	+	+	+	+	+	+	+	trichocarpa	At1g18450	cell organization and biogenesis	developmental processes	DNA or RNA metabolism	nucleus	other cellular processes	response to abiotic or biotic stimulus	structural molecule activity										structural constituent of cytoskeleton	nucleus	establishment and/or maintenance of chromatin architecture	establishment and/or maintenance of chromatin architecture	pollen sperm cell differentiation	long-day photoperiodism, flowering	long-day photoperiodism, flowering
PtpAffx.204062.1.S1_at	4.64538	gw1.IV.4127.1	cinnamoyl CoA reductase - like protein : cinnamoyl CoA reductase	+	+	+	+	+	+	+	trichocarpa	At5g14700	other cellular processes	other enzyme activity	other metabolic processes	unknown cellular components													cellular component unknown	lignin biosynthetic process	lignin biosynthetic process	cinnamoyl-CoA reductase activity
PtpAffx.147634.1.A1_at	4.63581	gw1.II.3420.1	ligand-gated ion channel	+	+	+	+	+	+	+	trichocarpa	At1g42540	other cellular processes	other membranes	response to abiotic or biotic stimulus	transporter activity													intracellular ligand-gated ion channel activity	cellular calcium ion homeostasis	response to light stimulus	membrane
PtpAffx.201472.1.S1_at	4.62717	gw1.I.6084.1	putative protein : predicted protein	+	+	+	+	+	+	+	trichocarpa	At4g20910	developmental processes	nucleus	other cellular processes	other cytoplasmic components	other metabolic processes	transferase activity											nucleus	cytoplasm	RNA methyltransferase activity	regulation of flower development	specification of floral organ identity	miRNA-mediated gene silencing, production of miRNAs	miRNA-mediated gene silencing, production of miRNAs	miRNA-mediated gene silencing, mRNA cleavage	miRNA-mediated gene silencing, mRNA cleavage
PtpAffx.675.10.S1_s_at	4.6214	eugene3.00010275	ubiquitin extension protein (UBQ6) : identical to GI:166936:supported by full-length cDNA: Ceres:6247.	+	+	+	+	+	+	+	deltoides	At2g47110	other cellular processes	other intracellular components	other metabolic processes	protein binding	protein metabolism												protein binding	intracellular	ubiquitin-dependent protein catabolic process	ubiquitin-dependent protein catabolic process	ubiquitin-dependent protein catabolic process	protein ubiquitination during ubiquitin-dependent protein catabolic process	protein ubiquitination during ubiquitin-dependent protein catabolic process	protein ubiquitination during ubiquitin-dependent protein catabolic process
PtpAffx.158190.1.A1_s_at	4.61848	estExt_fgenesh4_pg.C_LG_I2255	amino acid permease : : supported by cDNA: gi_14194150	+	+	+		+		+	tremula × tremuloides	At5g40780	other membranes	transport	transporter activity														amino acid transport	amino acid transmembrane transporter activity	membrane	amino acid import
PtpAffx.466.1.S1_at	4.61846	estExt_Genewise1_v1.C_LG_XV2768	glycine decarboxylase complex H-protein : : supported by cDNA: gi_15810183_gb_AY056106.1_	+	+	+	+	+	+	+	trichocarpa	At2g35120	mitochondria	other cellular processes	other cytoplasmic components	other enzyme activity	other intracellular components	other metabolic processes											glycine dehydrogenase (decarboxylating) activity	mitochondrion	glycine cleavage complex	glycine cleavage complex	glycine catabolic process	glycine catabolic process
Ptp.7478.1.S1_at	4.61555	eugene3.00061534	unknown protein :	+	+	+		+		+	tremula	At5g21940	unknown biological processes	unknown molecular functions															molecular function unknown	biological process unknown
PtpAffx.202040.1.S1_at	4.61538	gw1.II.4127.1	natural resistance-associated macrophage protein family protein : identical to GB:AAD41078 from [Arabidopsis thaliana]: supported by cDNA: gi_15294257_gb_AF410320.1_AF410320	+	+	+	+	+	+	+	trichocarpa	At1g47240	other cellular processes	transport	transporter activity	unknown cellular components													cellular component unknown	cellular metal ion homeostasis	inorganic anion transmembrane transporter activity	metal ion transport	metal ion transmembrane transporter activity
PtpAffx.39055.2.S1_at	4.59999	fgenesh4_pg.C_LG_XIV000930	putative ligand-gated ion channel subunit : : supported by cDNA: gi_5759099_gb_AF170494.1_AF170494	+	+	+	+	+	+	+	trichocarpa	At2g32390	other cellular processes	other membranes	response to abiotic or biotic stimulus	transporter activity													intracellular ligand-gated ion channel activity	cellular calcium ion homeostasis	response to light stimulus	membrane
PtpAffx.56946.1.A1_at	4.59494	grail3.0115000401	unknown protein [Oryza sativa (japonica cultivar-group)]	+	+	+	+	+	+	+	trichocarpa
PtpAffx.29666.1.S1_at	4.58077	estExt_fgenesh4_pm.C_LG_IV0078	expressed protein : similar to hypothetical protein GB:CAB36801 GI:4455265 from [Arabidopsis thaliana]: supported by full-length cDNA: Ceres: 40975.	+	+	+	+	+	+	+	trichocarpa	At1g11200	other membranes	unknown biological processes	unknown molecular functions														molecular function unknown	biological process unknown	endomembrane system
PtpAffx.118024.1.S1_at	4.57194	eugene3.00130452	expressed protein : :supported by full-length cDNA: Ceres:13277.	+	+	+	+	+	+	+	trichocarpa × nigra	At2g20410	unknown biological processes																biological process unknown
PtpAffx.89329.1.A1_at	4.57079	gw1.IX.4803.1	glycosyl hydrolase family 35 (beta-galactosidase) : similar to Beta-galactosidase precursor SP:P48980 from [Lycopersicon esculentum]	+	+	+	+	+	+	+	trichocarpa	At2g28470	hydrolase activity	other cellular components	other membranes	other metabolic processes													beta-galactosidase activity	carbohydrate metabolic process	beta-galactosidase complex	endomembrane system
Ptp.6204.2.S1_at	4.56286	grail3.8051000101	putative preprotein translocase SECY protein : Identical to GB:U37247: targeted to the thylakoid membrane: the protein has a chloroplast targeting signal	+	+	+	+	+	+	+	trichocarpa × nigra	At2g18710	cell organization and biogenesis	other membranes	protein binding	transporter activity													protein secretion	P-P-bond-hydrolysis-driven protein transmembrane transporter activity	P-P-bond-hydrolysis-driven protein transmembrane transporter activity	membrane
PtpAffx.89039.1.A1_at	4.54627	fgenesh4_kg.C_scaffold_121000002	mitochondrial inner membrane translocase component	+	+	+	+	+	+	+	trichocarpa	At1g20350	mitochondria	other cytoplasmic components	other intracellular components	other membranes	protein binding	transport	transporter activity										mitochondrial inner membrane presequence translocase complex	mitochondrial inner membrane presequence translocase complex	mitochondrial inner membrane presequence translocase complex	mitochondrial inner membrane presequence translocase complex	protein transport	P-P-bond-hydrolysis-driven protein transmembrane transporter activity	P-P-bond-hydrolysis-driven protein transmembrane transporter activity
PtpAffx.215254.1.S1_at	4.53898	gw1.120.118.1	unknown protein : : supported by cDNA: gi_13878020_gb_AF370273.1_AF370273	+	+	+	+	+	+	+	trichocarpa	At2g20725	chloroplast	hydrolase activity	other cellular processes	other metabolic processes	protein metabolism												proteolysis	proteolysis	proteolysis	prenyl-dependent CAAX protease activity	chloroplast
PtpAffx.157300.1.S1_s_at	4.53405	estExt_fgenesh4_pm.C_LG_VIII0284	putative eukaryotic translation initiation factor 2 alpha subunit	+	+	+		+		+	tremula × tremuloides	At2g40290	DNA or RNA binding	other cellular processes	other cytoplasmic components	other intracellular components	other metabolic processes	protein metabolism											RNA binding	eukaryotic translation initiation factor 2 complex	eukaryotic translation initiation factor 2 complex	translation	translation	translation
Ptp.7012.1.S1_at	4.52139	estExt_Genewise1_v1.C_LG_X6115	Bet v I allergen family : similar to major pollen allergen Bet v 1 GB:CAA96544 GI:1321726 from [Betula pendula]: supported by full-length cDNA: Ceres: 6145.	+	+	+		+		+	tremula	At1g24020	other biological processes	response to abiotic or biotic stimulus	unknown cellular components														cellular component unknown	defense response	response to biotic stimulus
PtpAffx.29666.2.S1_at	4.51867	estExt_fgenesh4_pm.C_LG_XI0082	expressed protein : similar to hypothetical protein GB:CAB36801 GI:4455265 from [Arabidopsis thaliana]: supported by full-length cDNA: Ceres: 40975.	+	+	+	+	+	+	+	trichocarpa	At1g11200	other membranes	unknown biological processes	unknown molecular functions														molecular function unknown	biological process unknown	endomembrane system
PtpAffx.11484.1.A1_at	4.50215	gw1.II.3117.1	hypothetical protein :	+	+	+	+	+	+	+	trichocarpa × nigra	At4g01210	other metabolic processes	transferase activity	unknown cellular components														cellular component unknown	biosynthetic process	transferase activity, transferring glycosyl groups
PtpAffx.18034.1.A1_at	4.50145	estExt_fgenesh4_pg.C_LG_X2166	expressed protein : :supported by full-length cDNA: Ceres:39041.	+	+	+	+	+	+	+	trichocarpa × deltoides	At3g21200	chloroplast	unknown biological processes	unknown molecular functions														molecular function unknown	biological process unknown	chloroplast
Ptp.4660.1.S1_at	4.49983	gw1.VIII.359.1	aromatic rich glycoprotein	+	+	+	+	+	+	+	trichocarpa	At1g70370	hydrolase activity	other membranes	unknown biological processes														polygalacturonase activity	biological process unknown	endomembrane system
Ptp.2567.1.S1_a_at	4.49222	grail3.0066013503	putative protein : strong similarity to unknown protein (gb|AAF31728.1): supported by cDNA: gi_15292740_gb_AY050804.1_	+	+	+	+	+	+	+	trichocarpa	At5g22460	cell wall	other enzyme activity	unknown biological processes														catalytic activity	biological process unknown	cellulose and pectin-containing cell wall
PtpAffx.5090.1.A1_at	4.48912	fgenesh4_pg.C_scaffold_127000007	hypothetical protein :	+	+	+	+	+	+	+	trichocarpa × nigra	At1g12400	other membranes	unknown biological processes	unknown molecular functions														molecular function unknown	biological process unknown	endomembrane system
PtpAffx.24564.2.A1_a_at	4.48048	estExt_fgenesh4_pg.C_1330041	putative protein : predicted protein	+	+	+	+	+	+	+	trichocarpa × nigra	At5g27760	response to stress	unknown cellular components	unknown molecular functions														response to hypoxia	molecular function unknown	cellular component unknown
PtpAffx.146199.1.A1_s_at	4.47949	estExt_fgenesh4_pm.C_LG_IV0542	Expressed protein : : supported by full-length cDNA: Ceres: 34622. : supported by cDNA: gi_20466269	+	+	+	+	+	+	+	trichocarpa × nigra	At2g16860	unknown biological processes	unknown cellular components	unknown molecular functions														molecular function unknown	cellular component unknown	biological process unknown
PtpAffx.59972.2.S1_a_at	4.47055	estExt_Genewise1_v1.C_LG_XII0668	signal recognition particle 19 kDa protein subunit	+	+	+	+	+	+	+	deltoides	At1g48160	cell organization and biogenesis	DNA or RNA binding	other cytoplasmic components	other intracellular components	transport												signal recognition particle, endoplasmic reticulum targeting	signal recognition particle, endoplasmic reticulum targeting	protein targeting	protein targeting	7S RNA binding
PtpAffx.69262.1.A1_at	4.46276	estExt_fgenesh4_pg.C_LG_III0842	expressed protein : :supported by full-length cDNA: Ceres:119432.	+	+	+	+	+	+	+	trichocarpa × nigra	At4g19400	unknown biological processes	unknown cellular components	unknown molecular functions														molecular function unknown	cellular component unknown	biological process unknown
PtpAffx.200617.1.S1_at	4.4535	gw1.I.181.1	hypothetical protein :	+	+	+	+	+	+	+	trichocarpa	At2g25737	other membranes																endomembrane system	integral to membrane
PtpAffx.216914.1.S1_at	4.44914	eugene3.01550047	chloroplast NAD-dependent malate dehydrogenase : : supported by cDNA: gi_3256065_emb_Y13987.1_ATMDH	+	+	+	+	+	+	+	trichocarpa	At3g47520	chloroplast	mitochondria	other cellular processes	other enzyme activity	other metabolic processes												mitochondrion	tricarboxylic acid cycle intermediate metabolic process	malate metabolic process	malate metabolic process	chloroplast	malate dehydrogenase activity
PtpAffx.204133.1.S1_at	4.44894	fgenesh4_pg.C_LG_IV001111	expressed protein : :supported by full-length cDNA: Ceres:250127.	+	+	+	+	+	+	+	trichocarpa	At1g26800	other binding	protein binding															protein binding	zinc ion binding
PtpAffx.44748.1.S1_s_at	4.43233	gw1.XI.1781.1	nuclear transport factor 2	+	+	+		+		+	tremula	At1g27970	cell organization and biogenesis	nucleus	other intracellular components	other membranes	protein binding	transport	transporter activity										intracellular	nucleus	nuclear envelope	nuclear envelope	nuclear envelope	protein import into nucleus	protein import into nucleus	nucleocytoplasmic transport	nucleocytoplasmic transport	Ran GTPase binding	protein transporter activity
Ptp.4143.1.S1_at	4.42535	estExt_Genewise1_v1.C_LG_XVI1008	E2	+	+	+	+	+	+	+	trichocarpa × deltoides	At5g05080	other cellular processes	other enzyme activity	other metabolic processes	protein metabolism	unknown cellular components												ubiquitin-protein ligase activity	cellular component unknown	ubiquitin-dependent protein catabolic process	ubiquitin-dependent protein catabolic process	ubiquitin-dependent protein catabolic process
PtpAffx.214314.1.S1_s_at	4.41108	estExt_Genewise1_v1.C_LG_XVIII2313	putative protein : Rev:Rex activation domain-binding (Rab) protein	+	+	+	+	+	+	+	trichocarpa	At4g13350	other biological processes																regulation of GTPase activity
PtpAffx.14318.1.A1_a_at	4.38805	estExt_fgenesh4_pm.C_LG_XIV0502	expressed protein : contains similarity to 3-hydroxyisobutyrate dehydrogenase GB:AAC06408 from [Aquifex aeolicus]: supported by cDNA: gi_15146313_gb_AY049298.1_	+	+	+		+		+	tremuloides	At3g25530	other enzyme activity	response to stress	unknown cellular components														3-hydroxybutyrate dehydrogenase activity	phosphogluconate dehydrogenase (decarboxylating) activity	cellular component unknown	response to oxidative stress
PtpAffx.217280.1.S1_at	4.37399	eugene3.01640063	putative protein : predicted proteins	+	+	+	+	+	+	+	trichocarpa	At5g20700	unknown biological processes																biological process unknown
PtpAffx.200957.1.S1_at	4.37356	gw1.I.2492.1	putative phosphate:phosphoenolpyruvate translocator : similar to phosphate:phosphoenolpyruvate translocator precursor GB:AAB40648 [Nicotiana tabacum]:supported by full-length cDNA: Ceres:118800.	+	+	+	+	+	+	+	trichocarpa	At3g01550	chloroplast	other membranes	transport	transporter activity													chloroplast	triose-phosphate transmembrane transporter activity	antiporter activity	triose phosphate transport	membrane	integral to membrane
PtpAffx.932.2.A1_at	4.35005	estExt_fgenesh4_pm.C_LG_XIX0169	putative protein : contains similarity to chalcone-flavonone isomerase (chalcone isomerase)supported by full-length cDNA: Ceres:40439.	+	+	+	+	+	+	+	trichocarpa × nigra	At5g05270	other cellular processes	other metabolic processes	unknown cellular components	unknown molecular functions													molecular function unknown	cellular component unknown	flavonoid biosynthetic process	flavonoid biosynthetic process
PtpAffx.2489.3.A1_s_at	4.34918	gw1.29.301.1	palmitoyl-protein thioesterase precursor - like : palmitoyl-protein thioesterase precursor	+	+	+	+	+	+	+	trichocarpa	At3g60340	hydrolase activity	other cellular processes	other membranes	other metabolic processes	protein metabolism												protein modification process	protein modification process	protein modification process	palmitoyl-(protein) hydrolase activity	endomembrane system
PtpAffx.140167.1.A1_at	4.34771	gw1.X.830.1	unknown protein : : supported by cDNA: gi_20466208	+	+	+	+	+	+	+	trichocarpa × nigra	At1g13750	hydrolase activity	other membranes	unknown biological processes														protein serine/threonine phosphatase activity	biological process unknown	endomembrane system
PtpAffx.63775.1.A1_s_at	4.34585	estExt_Genewise1_v1.C_LG_IV0453	hypothetical protein : predicted by genscan	+	+	+	+	+	+	+	trichocarpa	At1g11760	unknown cellular components																cellular component unknown
Ptp.492.1.S1_s_at	4.34355	estExt_Genewise1_v1.C_LG_XV2834	KED - like protein : KED	+	+	+		+		+	alba × tremula	At5g62390	ER	protein binding															calmodulin binding	endoplasmic reticulum
PtpAffx.37364.1.A1_at	4.34304	estExt_fgenesh4_pm.C_LG_I0139	expressed protein : : supported by cDNA: gi_15215659_gb_AY050358.1_	+	+	+	+	+	+	+	trichocarpa × deltoides	At1g15870	mitochondria	other cytoplasmic components	other intracellular components	unknown biological processes	unknown molecular functions												molecular function unknown	mitochondrial matrix	mitochondrial matrix	mitochondrial matrix	biological process unknown
PtpAffx.22667.1.A1_at	4.33585	estExt_fgenesh4_pm.C_LG_IV0471	glycosyl hydrolase family 35 (beta-galactosidase) : similar to beta-galactosidase BG1 GI:15081596 from [Vitis vinifera]: supported by cDNA: gi_16604399_gb_AY058098.1_	+	+	+	+	+	+	+	trichocarpa × deltoides	At1g45130	hydrolase activity	other cellular components	other cellular processes	other membranes	other metabolic processes												beta-galactosidase activity	carbohydrate metabolic process	lactose catabolic process	lactose catabolic process	beta-galactosidase complex	endomembrane system	lactose catabolic process, using glucoside 3-dehydrogenase	lactose catabolic process, using glucoside 3-dehydrogenase	lactose catabolic process via UDP-galactose	lactose catabolic process via UDP-galactose
PtpAffx.202064.1.S1_at	4.33127	eugene3.00021178	expressed protein : contains similarity to protein phosphatase 2C GB:AAD25933 GI:4587992 from [Arabidopsis thaliana]: supported by cDNA: gi_15292868_gb_AY050868.1_	+	+	+	+	+	+	+	trichocarpa	At1g47380	hydrolase activity	unknown biological processes	unknown cellular components														cellular component unknown	biological process unknown	protein phosphatase type 2C activity
PtpAffx.8996.1.S1_at	4.31492	estExt_fgenesh4_pm.C_LG_XI0090	late embryogenesis abundant protein	+	+	+	+	+	+	+	trichocarpa	At1g61340	unknown biological processes	unknown molecular functions															molecular function unknown	biological process unknown
PtpAffx.12427.2.S1_at	4.3138	estExt_Genewise1_v1.C_1500126	elongation factor 1B-gamma	+	+	+	+	+	+	+	trichocarpa	At1g09640	nucleic acid binding	other cellular processes	other cytoplasmic components	other intracellular components	other metabolic processes	protein metabolism											translation elongation factor activity	eukaryotic translation elongation factor 1 complex	eukaryotic translation elongation factor 1 complex	translational elongation	translational elongation	translational elongation
PtpAffx.85178.1.S1_at	4.30565	gw1.VI.1042.1	putative protein : :supported by full-length cDNA: Ceres:112916.	+	+	+	+	+	+	+	trichocarpa	At4g29590	chloroplast																chloroplast
PtpAffx.119032.1.S1_s_at	4.30003	gw1.XVI.2587.1	unknown protein : predicted by genscan and genefinder: supported by cDNA: gi_18252848	+	+	+		+		+	tremula	At2g37330	other biological processes	plasma membrane															plasma membrane	response to aluminum ion
PtpAffx.47524.1.S1_at	4.29208	gw1.VII.548.1	squamosa promoter binding protein-like 5 : identical to GB:CAB56571 from [Arabidopsis thaliana]	+	+	+	+	+	+	+	trichocarpa × deltoides	At3g15270	developmental processes	DNA or RNA binding	nucleus	other cellular processes	other metabolic processes	transcription	transcription factor activity										DNA binding	transcription factor activity	nucleus	regulation of vegetative phase change	regulation of transcription	regulation of transcription	regulation of transcription
PtpAffx.62154.1.S1_at	4.27556	gw1.XVI.470.1	leucine-rich repeat transmembrane protein kinase	+	+	+		+		+	tremula × tremuloides	At5g01950	kinase activity	nucleotide binding	other cellular processes	other membranes	other metabolic processes	protein metabolism	signal transduction	transferase activity									protein serine/threonine kinase activity	protein serine/threonine kinase activity	ATP binding	protein amino acid phosphorylation	protein amino acid phosphorylation	protein amino acid phosphorylation	transmembrane receptor protein tyrosine kinase signaling pathway	endomembrane system	kinase activity
PtpAffx.2109.1.S1_at	4.26358	gw1.70.375.1	SAR DNA-binding protein - like : SAR DNA-binding protein-1	+	+	+	+	+	+	+	trichocarpa	At5g27120	DNA or RNA binding	unknown biological processes	unknown cellular components														DNA binding	cellular component unknown	biological process unknown
PtpAffx.205846.1.S1_at	4.25289	gw1.V.1897.1	26S proteasome regulatory subunit S3 (RPN3)	+	+	+	+	+	+	+	trichocarpa	At1g20200	developmental processes	other binding	other cellular processes	other intracellular components	other metabolic processes	protein metabolism											binding	ubiquitin-dependent protein catabolic process	ubiquitin-dependent protein catabolic process	ubiquitin-dependent protein catabolic process	proteasome regulatory particle, lid subcomplex (sensu Eukaryota)	embryonic development ending in seed dormancy
PtpAffx.50767.1.S1_at	4.24846	grail3.0086008801	unknown protein :	+	+	+	+	+	+	+	trichocarpa	At5g49800	unknown biological processes	unknown molecular functions															molecular function unknown	biological process unknown
PtpAffx.102841.1.S1_at	4.24736	grail3.0128002402	putative ribosomal protein S14 : ribosomal protein S14 -Zea mays	+	+	+	+	+	+	+	trichocarpa	At3g52580	cytosol	other cellular processes	other cytoplasmic components	other intracellular components	other metabolic processes	protein metabolism	ribosome	structural molecule activity									structural constituent of ribosome	cytosolic small ribosomal subunit (sensu Eukaryota)	cytosolic small ribosomal subunit (sensu Eukaryota)	cytosolic small ribosomal subunit (sensu Eukaryota)	cytosolic small ribosomal subunit (sensu Eukaryota)	translation	translation	translation
PtpAffx.214489.1.S1_at	4.24604	eugene3.00181019	putative D-amino acid dehydrogenase : : supported by cDNA: gi_18491210	+	+	+	+	+	+	+	trichocarpa	At2g22650	electron transport or energy pathways	other enzyme activity															electron transport	oxidoreductase activity
PtpAffx.133686.1.A1_at	4.24351	estExt_Genewise1_v1.C_LG_VI1166	plastid division protein FtsZ-like : FtsZ protein	+	+	+	+	+	+	+	trichocarpa × nigra	At3g52750	chloroplast	other cellular processes	other cytoplasmic components	other intracellular components	other metabolic processes	plastid	protein metabolism	structural molecule activity									structural molecule activity	chloroplast	chloroplast stroma	chloroplast stroma	chloroplast stroma	chloroplast stroma	protein polymerization	protein polymerization	protein polymerization
PtpAffx.3913.2.A1_at	4.24001	eugene3.00121171	unknown protein :	+	+	+	+	+	+	+	trichocarpa × nigra	At1g16560	other membranes	unknown biological processes	unknown molecular functions														molecular function unknown	biological process unknown	endomembrane system
PtpAffx.221516.1.S1_at	4.23188	estExt_fgenesh4_pg.C_440087	ethylene-responsive DEAD:DEAH box RNA helicase protein	+	+	+	+	+	+	+	trichocarpa	At1g55150	hydrolase activity	other enzyme activity	unknown cellular components														cellular component unknown	ATP-dependent helicase activity	ATP-dependent helicase activity
PtpAffx.200179.1.S1_at	4.22859	gw1.I.7331.1	expressed protein : :supported by full-length cDNA: Ceres:108820.	+	+	+	+	+	+	+	trichocarpa	At3g20810	transcription factor activity	unknown biological processes	unknown cellular components														transcription factor activity	cellular component unknown	biological process unknown
PtpAffx.15228.1.S1_a_at	4.22683	eugene3.00012009	expressed protein : similar to unknown protein GB:AAB38535 [Phalaenopsis sp. SM9108]: supported by cDNA: gi_16323052_gb_AY057630.1_	+	+	+		+		+	tremuloides	At3g01640	kinase activity	nucleotide binding	other cellular processes	other cytoplasmic components	other metabolic processes	transferase activity											galactokinase activity	galactokinase activity	ATP binding	cytoplasm	metabolic process	phosphorylation	phosphorylation
PtpAffx.216734.1.S1_at	4.22442	gw1.150.220.1	putative Na+ dependent ileal bile acid transporter : : supported by cDNA: gi_20269900	+	+	+	+	+	+	+	trichocarpa	At2g26900	other membranes	transport	transporter activity														transporter activity	sodium ion transport	bile acid:sodium symporter activity	membrane
PtpAffx.37970.1.S1_at	4.22146	gw1.I.3979.1	B1045F02.12 [Oryza sativa (japonica cultivar-group)] >gi|21104704|dbj|BAB93293.1| unknown protein [Oryza sativa (japonica cultivar-group)]	+	+	+	+	+	+	+	trichocarpa
PtpAffx.208372.1.S1_at	4.21971	gw1.VIII.1954.1	CRK1 protein	+	+	+	+	+	+	+	trichocarpa	At1g54610	kinase activity	other cellular processes	other metabolic processes	protein metabolism	unknown cellular components												cellular component unknown	protein amino acid phosphorylation	protein amino acid phosphorylation	protein amino acid phosphorylation	N-terminal protein myristoylation	N-terminal protein myristoylation	N-terminal protein myristoylation	kinase activity
PtpAffx.24507.1.A1_at	4.21828	estExt_Genewise1_v1.C_LG_IV3115	E3 ubiquitin ligase	+	+	+	+	+	+	+	trichocarpa × nigra	At4g03510	cell organization and biogenesis	other binding	other cellular processes	other enzyme activity	other membranes	other metabolic processes	protein binding	protein metabolism	transport								ubiquitin-protein ligase activity	protein binding	ubiquitin-dependent protein catabolic process	ubiquitin-dependent protein catabolic process	ubiquitin-dependent protein catabolic process	zinc ion binding	membrane	secretory pathway	secretory pathway
PtpAffx.90775.1.A1_s_at	4.21705	eugene3.00130920	putative protein : similar to unknown protein (pir||T05472):supported by full-length cDNA: Ceres:30073.	+	+	+	+	+	+	+	trichocarpa	At5g54930	DNA or RNA binding	unknown biological processes	unknown cellular components														DNA binding	cellular component unknown	biological process unknown
PtpAffx.68429.1.S1_a_at	4.21701	gw1.IV.2659.1	WRKY family transcription factor : similar to DNA binding protein WRKY3 GB:U56834 GI:1432055 from [Petroselinum crispum]: supported by cDNA: gi_17980955	+	+	+		+		+	tremula	At1g29280	nucleus	other cellular processes	other metabolic processes	transcription	transcription factor activity												transcription factor activity	nucleus	regulation of transcription, DNA-dependent	regulation of transcription, DNA-dependent	regulation of transcription, DNA-dependent
PtpAffx.10711.1.S1_at	4.21124	eugene3.00101190	unknown protein : predicted by genemarkHMM	+	+	+	+	+	+	+	trichocarpa	At1g13360	unknown biological processes	unknown cellular components	unknown molecular functions														molecular function unknown	cellular component unknown	biological process unknown
Ptp.5765.1.S1_s_at	4.20957	estExt_fgenesh4_pm.C_LG_I1230	ribosomal protein L9	+	+	+	+	+	+	+	trichocarpa	At1g33140	other cellular processes	other cytoplasmic components	other intracellular components	other metabolic processes	protein metabolism	ribosome	structural molecule activity										structural constituent of ribosome	translation	translation	translation	large ribosomal subunit	large ribosomal subunit	large ribosomal subunit
PtpAffx.80799.3.A1_at	4.20708	fgenesh4_pg.C_LG_XIV000147	putative WD repeat membrane protein : : supported by cDNA: gi_15912316_gb_AY056436.1_	+	+	+	+	+	+	+	nigra	At4g00090	nucleotide binding	other membranes															nucleotide binding	endomembrane system
PtpAffx.221970.1.S1_at	4.20217	estExt_fgenesh4_pm.C_570044	hypothetical protein : predicted by genscan	+	+	+	+	+	+	+	trichocarpa	At2g17970	unknown cellular components	unknown molecular functions															molecular function unknown	cellular component unknown
PtpAffx.16969.1.S1_at	4.19374	grail3.0031027502	putative protein : similar to unknown protein (emb|CAB62460.1):supported by full-length cDNA: Ceres:5684.	+	+	+	+	+	+	+	trichocarpa × nigra	At5g24650	mitochondria	other cytoplasmic components	other intracellular components	other membranes	protein binding	transport	transporter activity										mitochondrial inner membrane presequence translocase complex	mitochondrial inner membrane presequence translocase complex	mitochondrial inner membrane presequence translocase complex	mitochondrial inner membrane presequence translocase complex	protein transport	P-P-bond-hydrolysis-driven protein transmembrane transporter activity	P-P-bond-hydrolysis-driven protein transmembrane transporter activity
PtpAffx.200804.1.S1_at	4.184	gw1.I.1424.1	GTP cyclohydrolase II : 3	+	+	+	+	+	+	+	trichocarpa	At5g59750	hydrolase activity	other cellular processes	other enzyme activity	other metabolic processes													GTP cyclohydrolase II activity	3,4-dihydroxy-2-butanone-4-phosphate synthase activity	riboflavin biosynthetic process	riboflavin biosynthetic process
PtpAffx.12232.1.A1_a_at	4.18139	eugene3.00101442	expressed protein : similar to pop3 peptide GB:AAC26526 from [Populus balsamifera subsp. trichocarpa X Populus deltoides]:supported by full-length cDNA: Ceres:268652.	+	+	+	+	+	+	+	trichocarpa × nigra	At3g17210	unknown biological processes																biological process unknown
PtpAffx.9265.1.S1_s_at	4.17874	gw1.XVI.1041.1	glycosyl hydrolase family 51 : similar to arabinoxylan arabinofuranohydrolase isoenzyme AXAH-II from GI:13398414 [Hordeum vulgare]: supported by cDNA: gi_13937190_gb_AF372949.1_AF372949	+	+	+	+	+	+	+	trichocarpa	At3g10740	cell organization and biogenesis	hydrolase activity	other cellular processes	other membranes	other metabolic processes												xylan 1,4-beta-xylosidase activity	endomembrane system	hydrolase activity, acting on glycosyl bonds	xylan catabolic process	xylan catabolic process	xylan catabolic process	alpha-N-arabinofuranosidase activity
PtpAffx.249.240.S1_at	4.1776	estExt_fgenesh4_pg.C_LG_IX1420	serine:threonine-protein kinase - like protein : serine:threonine-protein kinase ssp1	+	+	+	+	+	+	+	trichocarpa × nigra	At5g60550	kinase activity	other cellular processes	other metabolic processes	protein metabolism													protein amino acid phosphorylation	protein amino acid phosphorylation	protein amino acid phosphorylation	kinase activity
PtpAffx.14590.1.A1_at	4.1773	gw1.V.4245.1	subtilisin-like serine protease ARA12 : Asp48: almost identical to cucumisin-like serine protease (ARA12) GI:3176874 from [Arabidopsis thaliana]	+	+	+	+	+	+	+	trichocarpa	At5g67360	extracellular	hydrolase activity	other cellular processes	other metabolic processes	protein metabolism												serine-type endopeptidase activity	subtilase activity	extracellular region	proteolysis	proteolysis	proteolysis
PtpAffx.31198.1.S1_at	4.17621	estExt_fgenesh4_pg.C_LG_XVII0202	COP9 complex subunit 3	+	+	+	+	+	+	+	trichocarpa	At5g14250	developmental processes	nucleus	other cellular processes	other intracellular components	other metabolic processes	protein binding	protein metabolism	response to abiotic or biotic stimulus									protein binding	signalosome	signalosome	photomorphogenesis	photomorphogenesis	cullin deneddylation	cullin deneddylation	cullin deneddylation
PtpAffx.111878.1.A1_at	4.152	fgenesh4_pm.C_LG_X000378	expressed protein : : supported by cDNA: gi_13877612_gb_AF370507.1_AF370507	+	+	+	+	+	+	+	trichocarpa × nigra	At1g14570	unknown biological processes	unknown cellular components	unknown molecular functions														molecular function unknown	cellular component unknown	biological process unknown
PtpAffx.692.23.S1_at	4.14084	estExt_Genewise1_v1.C_LG_II4195	putative photosystem I reaction center subunit IV : :supported by full-length cDNA: Ceres:27629.	+	+	+	+	+	+	+	trichocarpa × deltoides	At2g20260	chloroplast	electron transport or energy pathways	other cytoplasmic components	other intracellular components	other membranes	plastid	unknown molecular functions										molecular function unknown	electron transport	chloroplast thylakoid membrane	chloroplast thylakoid membrane	chloroplast thylakoid membrane	chloroplast thylakoid membrane	chloroplast thylakoid membrane	photosystem I reaction center	plastoglobule	plastoglobule	plastoglobule	plastoglobule
PtpAffx.9976.2.A1_at	4.1354	estExt_Genewise1_v1.C_1240035	expressed protein : :supported by full-length cDNA: Ceres:108956.	+	+	+	+	+	+	+	trichocarpa	At2g20760	cell organization and biogenesis	other cytoplasmic components	other intracellular components	other membranes	transport	unknown molecular functions											molecular function unknown	intracellular protein transport	intracellular protein transport	clathrin vesicle coat	clathrin vesicle coat	clathrin vesicle coat
PtpAffx.5903.1.A1_x_at	4.13291	estExt_Genewise1_v1.C_LG_II3807	xyloglucan endotransglycosylase	+	+	+	+	+	+	+	trichocarpa × deltoides	At3g23730	cell wall	extracellular	hydrolase activity	other cellular processes	other membranes	other metabolic processes											cell wall	carbohydrate metabolic process	glucan metabolic process	glucan metabolic process	endomembrane system	hydrolase activity, acting on glycosyl bonds	apoplast
PtpAffx.213823.1.S1_at	4.12597	gw1.XVII.410.1	hypothetical protein common family : similar to At4g25110	+	+	+	+	+	+	+	trichocarpa	At1g02170	chloroplast	hydrolase activity	other cellular processes	other metabolic processes	protein metabolism												cysteine-type endopeptidase activity	proteolysis	proteolysis	proteolysis	induction of apoptosis	chloroplast	caspase activity
PtpAffx.154303.1.S1_s_at	4.12496	eugene3.00290124	glycosyl hydrolase family 14 (beta-amylase) : identical to beta-amylase enzyme GI:6065749 from [Arabidopsis thaliana]:supported by full-length cDNA: Ceres:36882.	+	+	+	+	+	+	+	euramericana	At4g17090	chloroplast	hydrolase activity	other cellular processes	other cytoplasmic components	other intracellular components	other metabolic processes	plastid	response to abiotic or biotic stimulus	response to stress								maltose biosynthetic process	starch catabolic process	starch catabolic process	response to cold	response to cold	chloroplast stroma	chloroplast stroma	chloroplast stroma	chloroplast stroma	beta-amylase activity
PtpAffx.221239.1.S1_at	4.11512	gw1.411.6.1	orf122b [Beta vulgaris subsp. vulgaris] >gi|54606739|dbj|BAD66762.1| orf122b [Beta vulgaris subsp. vulgaris]	+	+	+	+	+	+	+	trichocarpa
PtpAffx.81990.1.A1_s_at	4.11467	estExt_fgenesh4_pg.C_LG_VI1095	putative protein : probable sphingolipid transport protein LCB3 - Saccharomyces cerevisiae	+	+	+	+	+	+	+	trichocarpa × nigra	At3g58490	hydrolase activity	other membranes	unknown biological processes														biological process unknown	endomembrane system	phosphoric ester hydrolase activity
PtpAffx.7631.1.S1_at	4.10858	fgenesh4_pg.C_LG_XIX000484	putative protein :	+	+	+	+	+	+	+	trichocarpa	At5g16680	DNA or RNA binding	other cellular processes	other metabolic processes	transcription													DNA binding	regulation of transcription, DNA-dependent	regulation of transcription, DNA-dependent	regulation of transcription, DNA-dependent
Ptp.3030.1.S1_s_at	4.10391	gw1.X.1285.1	succinic semialdehyde dehydrogenase (gabD)	+	+	+		+		+	tremula × tremuloides	At1g79440	mitochondria	other binding	other cellular processes	other cytoplasmic components	other enzyme activity	other intracellular components	other metabolic processes	response to abiotic or biotic stimulus	response to stress								3-chloroallyl aldehyde dehydrogenase activity	succinate-semialdehyde dehydrogenase activity	mitochondrion	mitochondrial matrix	mitochondrial matrix	mitochondrial matrix	glutamate decarboxylation to succinate	glutamate decarboxylation to succinate	oxygen and reactive oxygen species metabolic process	oxygen and reactive oxygen species metabolic process	response to stress	response to heat	response to heat	response to light stimulus	gamma-aminobutyric acid catabolic process	gamma-aminobutyric acid catabolic process	NAD binding
PtpAffx.204310.1.S1_at	4.10208	eugene3.00041369	putative protein : predicted protein	+	+	+	+	+	+	+	trichocarpa	At5g27730	unknown biological processes	unknown cellular components	unknown molecular functions														molecular function unknown	cellular component unknown	biological process unknown
PtpAffx.224775.1.S1_at	4.10146	gw1.XI.243.1	putative receptor like kinase : receptor-like kinase SFR2	+	+	+	+	+	+	+	trichocarpa	At4g27290	kinase activity	other cellular processes	other membranes	other metabolic processes	protein metabolism	transferase activity											protein kinase activity	protein kinase activity	protein amino acid phosphorylation	protein amino acid phosphorylation	protein amino acid phosphorylation	endomembrane system
PtpAffx.84459.1.A1_at	4.09934	estExt_fgenesh4_pm.C_LG_XVI0164	calcium-dependent protein kinase : calcium-dependent protein kinase - Fragaria x ananassa	+	+	+	+	+	+	+	trichocarpa	At3g57530	kinase activity	nucleus	other cellular processes	other metabolic processes	protein binding	protein metabolism	receptor binding or activity	response to abiotic or biotic stimulus	response to stress	signal transduction	transferase activity						calmodulin-dependent protein kinase activity	calmodulin-dependent protein kinase activity	calcium-dependent protein kinase C activity	calcium-dependent protein kinase C activity	calcium-dependent protein kinase C activity	protein binding	nucleus	protein amino acid phosphorylation	protein amino acid phosphorylation	protein amino acid phosphorylation	N-terminal protein myristoylation	N-terminal protein myristoylation	N-terminal protein myristoylation	response to salt stress	response to salt stress	abscisic acid mediated signaling	kinase activity
PtpAffx.225285.1.S1_at	4.0947	eugene3.01500045	steroid sulfotransferase-like protein : :supported by full-length cDNA: Ceres:124067.	+	+	+	+	+	+	+	trichocarpa	At5g07010	transferase activity	unknown biological processes	unknown cellular components														cellular component unknown	sulfotransferase activity	biological process unknown
PtpAffx.206555.1.S1_s_at	4.09023	gw1.VI.751.1	putative protein : :supported by full-length cDNA: Ceres:11590.	+	+	+	+	+	+	+	trichocarpa	At4g28030	chloroplast	other metabolic processes	transferase activity														N-acetyltransferase activity	metabolic process	chloroplast
Ptp.1275.2.S1_s_at	4.08355	estExt_fgenesh4_pg.C_LG_XVIII0691	type 2 peroxiredoxin	+	+	+	+	+	+	+	trichocarpa	At1g65980	other molecular functions	unknown biological processes	unknown cellular components														cellular component unknown	biological process unknown	antioxidant activity
PtpAffx.35473.3.S1_a_at	4.06849	estExt_Genewise1_v1.C_LG_VIII2760	auxin-regulated protein : contains Pfam profile: PF00023 ankyrin repeat	+	+	+	+	+	+	+	trichocarpa × deltoides	At3g23280	other binding	other cellular processes	other metabolic processes	protein binding	protein metabolism												protein binding	N-terminal protein myristoylation	N-terminal protein myristoylation	N-terminal protein myristoylation	zinc ion binding
PtpAffx.203941.1.S1_at	4.0663	gw1.IV.3349.1	putative phosphatidate phosphohydrolase : similar to phosphatidate phosphohydrolase GB:AAB50246 from [Rattus norvegicus]:supported by full-length cDNA: Ceres:121374.	+	+	+	+	+	+	+	trichocarpa	At3g02600	hydrolase activity	other cellular processes	other membranes	other metabolic processes	plasma membrane												integral to plasma membrane	integral to plasma membrane	phospholipid metabolic process	phospholipid metabolic process	phosphatidate phosphatase activity
PtpAffx.249.384.S1_at	4.05953	gw1.I.2892.1	thymidylate kinase - like protein : thymidylate kinase	+	+	+	+	+	+	+	trichocarpa × nigra	At5g59440	chloroplast	electron transport or energy pathways	kinase activity	other cellular processes	other metabolic processes	transferase activity											thymidylate kinase activity	thymidylate kinase activity	dTDP biosynthetic process	dTDP biosynthetic process	dTTP biosynthetic process	dTTP biosynthetic process	anaerobic respiration	chloroplast	pyrimidine deoxyribonucleoside interconversion	pyrimidine deoxyribonucleoside interconversion
PtpAffx.13229.3.A1_at	4.05948	estExt_fgenesh4_pg.C_LG_VI1436	putative protein : predicted proteins	+	+	+	+	+	+	+	nigra	At5g20900	unknown biological processes	unknown cellular components	unknown molecular functions														molecular function unknown	cellular component unknown	biological process unknown
PtpAffx.23691.1.S1_at	4.05693	estExt_fgenesh4_pm.C_LG_XVIII0125	cellulose synthase catalytic subunit (IRX3) : : supported by cDNA: gi_4886755_gb_AF088917.1_AF088917	+	+	+	+	+	+	+	trichocarpa	At5g17420	cell organization and biogenesis	other cellular processes	other metabolic processes	plasma membrane	transferase activity												plasma membrane	cellulose and pectin-containing cell wall biogenesis	cellulose and pectin-containing secondary cell wall biogenesis	rhamnogalacturonan I side chain metabolic process	rhamnogalacturonan I side chain metabolic process	rhamnogalacturonan I side chain metabolic process	cellulose synthase activity	cellulose biosynthetic process	cellulose biosynthetic process
Ptp.1411.1.S1_at	4.05415	gw1.XIII.662.1	40S ribosomal protein S4 : :supported by full-length cDNA: Ceres:13813.	+	+	+	+	+	+	+	trichocarpa	At5g07090	cytosol	other cellular processes	other cytoplasmic components	other intracellular components	other metabolic processes	protein metabolism	ribosome	structural molecule activity									structural constituent of ribosome	cytosolic ribosome (sensu Eukaryota)	cytosolic ribosome (sensu Eukaryota)	cytosolic ribosome (sensu Eukaryota)	cytosolic ribosome (sensu Eukaryota)	cytosolic small ribosomal subunit (sensu Eukaryota)	cytosolic small ribosomal subunit (sensu Eukaryota)	cytosolic small ribosomal subunit (sensu Eukaryota)	cytosolic small ribosomal subunit (sensu Eukaryota)	translation	translation	translation
PtpAffx.88129.1.A1_at	4.0518	grail3.0006059701	Expressed protein : : supported by full-length cDNA: Ceres: 156978.	+	+	+	+	+	+	+	trichocarpa × nigra	At1g10380	other membranes	unknown biological processes	unknown molecular functions														molecular function unknown	biological process unknown	endomembrane system
PtpAffx.205631.1.S1_at	4.05078	estExt_fgenesh4_pg.C_LG_V1137	putative protein : ribitol dehydrogenase isolog - Arabidopsis thaliana	+	+	+	+	+	+	+	trichocarpa	At4g09750	other enzyme activity	other metabolic processes															metabolic process	oxidoreductase activity
PtpAffx.14585.3.S1_at	4.03772	estExt_fgenesh4_pm.C_LG_I0698	GTP-binding protein ara-3 : GTP-binding protein ara-3	+	+	+		+		+	tremula	At5g59840	nucleotide binding	other cellular processes	other intracellular components	other metabolic processes	signal transduction	transcription	transport										GTP binding	intracellular	regulation of transcription, DNA-dependent	regulation of transcription, DNA-dependent	regulation of transcription, DNA-dependent	small GTPase mediated signal transduction	protein transport
Ptp.4016.1.A1_at	4.03341	eugene3.00290203	chloroplast RNA-binding protein cp33	+	+	+	+	+	+	+	trichocarpa × deltoides	At2g35410	chloroplast	DNA or RNA binding															RNA binding	chloroplast
Ptp.2109.1.A1_at	4.03146	gw1.III.1966.1	nascent polypeptide associated complex alpha chain	+	+	+	+	+	+	+	trichocarpa	At3g12390	unknown biological processes	unknown cellular components															cellular component unknown	biological process unknown
PtpAffx.205341.1.S1_at	4.01824	fgenesh4_pm.C_LG_V000203	expressed protein : : supported by cDNA: gi_13442982_gb_AY026065.1_	+	+	+	+	+	+	+	trichocarpa	At2g15790	developmental processes	other enzyme activity	unknown cellular components														peptidyl-prolyl cis-trans isomerase activity	cellular component unknown	vegetative phase change
PtpAffx.125.1.S1_at	4.00968	estExt_fgenesh4_pg.C_LG_III1005	replication factor	+	+	+	+	+	+	+	trichocarpa	At1g63160	hydrolase activity	other intracellular components															DNA replication factor C complex	ATPase activity
PtpAffx.62683.1.A1_at	3.99587	fgenesh4_pg.C_LG_IX000817	unknown protein :	+	+	+	+	+	+	+	trichocarpa × nigra	At5g64480	unknown biological processes	unknown molecular functions															molecular function unknown	biological process unknown
PtpAffx.35650.1.A1_at	3.98721	gw1.XII.1815.1	expressed protein : : supported by cDNA: gi_15451205_gb_AY054683.1_	+	+	+	+	+	+	+	nigra	At3g18050	other membranes	unknown biological processes	unknown molecular functions														molecular function unknown	biological process unknown	anchored to membrane
PtpAffx.207615.1.S1_at	3.981	fgenesh4_pg.C_LG_VIII000264	unknown protein : predicted by genemarkHMM	+	+	+	+	+	+	+	trichocarpa	At3g10405	chloroplast	unknown molecular functions															molecular function unknown	chloroplast
PtpAffx.23746.1.A1_at	3.97555	eugene3.00100442	putative protein translocase : : supported by cDNA: gi_13430691_gb_AF360258.1_AF360258	+	+	+	+	+	+	+	trichocarpa	At2g37410	cell organization and biogenesis	mitochondria	other cytoplasmic components	other intracellular components	other membranes	protein binding	transport	transporter activity									mitochondrion	mitochondrial outer membrane	mitochondrial outer membrane	mitochondrial outer membrane	mitochondrial outer membrane	mitochondrial inner membrane	mitochondrial inner membrane	mitochondrial inner membrane	mitochondrial inner membrane	mitochondrial inner membrane presequence translocase complex	mitochondrial inner membrane presequence translocase complex	mitochondrial inner membrane presequence translocase complex	mitochondrial inner membrane presequence translocase complex	protein transport	P-P-bond-hydrolysis-driven protein transmembrane transporter activity	P-P-bond-hydrolysis-driven protein transmembrane transporter activity	protein import into mitochondrial inner membrane	protein import into mitochondrial inner membrane
PtpAffx.249.486.S1_s_at	3.9719	estExt_Genewise1_v1.C_LG_XIX1061	putative GAR1 protein : similar to GB:P28007 from [Saccharomyces cerevisiae]: supported by full-length cDNA: Ceres: 10984.	+	+	+	+	+	+	+	euramericana	At3g03920	cell organization and biogenesis	chloroplast	DNA or RNA binding	other cellular processes	other cytoplasmic components	other intracellular components	other membranes	other metabolic processes	plastid								RNA binding	rRNA processing	rRNA processing	rRNA processing	chloroplast thylakoid membrane	chloroplast thylakoid membrane	chloroplast thylakoid membrane	chloroplast thylakoid membrane	chloroplast thylakoid membrane
PtpAffx.41081.1.A1_at	3.97139	gw1.X.917.1	unknown protein :	+	+	+	+	+	+	+	trichocarpa × deltoides	At2g03390	chloroplast	DNA or RNA binding	DNA or RNA metabolism	hydrolase activity	response to stress												DNA binding	nuclease activity	nucleotide-excision repair	nucleotide-excision repair	chloroplast
PtpAffx.46971.1.S1_at	3.96791	gw1.X.3030.1	glycosyl hydrolase family 27 (alpha-galactosidase:melibiase) : similar to alpha-galactosidase SP:Q42656 from [Coffea arabica]: supported by cDNA: gi_20260601	+	+	+	+	+	+	+	trichocarpa × deltoides	At5g08380	cell wall	extracellular	hydrolase activity	other cellular processes	other metabolic processes												alpha-galactosidase activity	carbohydrate metabolic process	lactose catabolic process	lactose catabolic process	cellulose and pectin-containing cell wall	apoplast
PtpAffx.158132.1.A1_at	3.94809	estExt_Genewise1_v1.C_1270093	amine oxidase	+	+	+	+	+	+	+	trichocarpa × deltoides	At1g62810	other binding	other membranes	unknown biological processes														copper ion binding	biological process unknown	endomembrane system
PtpAffx.133944.1.A1_at	3.94622	estExt_Genewise1_v1.C_LG_XIV3374	WRKY family transcription factor : similar to putative DNA-binding protein GI:7268215 from [Arabidopsis thaliana]: supported by cDNA: gi_12658409_gb_AF331712.1_AF331712	+	+	+	+	+	+	+	trichocarpa × deltoides	At1g62300	nucleus	other cellular processes	other metabolic processes	transcription	transcription factor activity												transcription factor activity	nucleus	regulation of transcription, DNA-dependent	regulation of transcription, DNA-dependent	regulation of transcription, DNA-dependent
PtpAffx.983.1.A1_at	3.9443	estExt_fgenesh4_pm.C_LG_XII0111	putative protein : similar to unknown protein (dbj|BAA96220.1): supported by full-length cDNA: Ceres: 16835.	+	+	+	+	+	+	+	deltoides	At5g64180	unknown biological processes	unknown cellular components	unknown molecular functions														molecular function unknown	cellular component unknown	biological process unknown
PtpAffx.203480.1.S1_at	3.93605	fgenesh4_pg.C_LG_III001549	ABC transporter family protein :	+	+	+	+	+	+	+	trichocarpa	At2g07680	hydrolase activity	other membranes	transport	transporter activity													transport	integral to membrane	ATPase activity, coupled to transmembrane movement of substances	ATPase activity, coupled to transmembrane movement of substances
PtpAffx.122552.7.S1_s_at	3.931	eugene3.01250040	hypothetical protein : predicted by genscan	+	+	+	+	+	+	+	trichocarpa	At2g40820	nucleus	other cellular processes	other metabolic processes	transcription	transcription factor activity												transcription factor activity	nucleus	regulation of transcription, DNA-dependent	regulation of transcription, DNA-dependent	regulation of transcription, DNA-dependent
PtpAffx.216491.1.S1_at	3.92868	fgenesh4_pg.C_scaffold_145000005	putative protein : strong similarity to unknown protein (gb|AAD21756.1): supported by cDNA: gi_15146184_gb_AY049233.1_ although this cDNA may contain an anomalously spliced intron...will require further examination.	+	+	+	+	+	+	+	trichocarpa	At5g35560	unknown biological processes	unknown molecular functions															molecular function unknown	biological process unknown
PtpAffx.222571.1.S1_at	3.92104	eugene3.06780001	unknown protein : : supported by cDNA: gi_17979435	+	+	+	+	+	+	+	trichocarpa	At3g11560
PtpAffx.204718.1.S1_at	3.91646	fgenesh4_pm.C_LG_IX000359	expressed protein : : supported by full-length cDNA: Ceres: 28651.	+	+	+	+	+	+	+	trichocarpa	At1g49880
PtpAffx.39736.3.A1_a_at	3.91405	eugene3.00081724	cytochrome p450 family : contains Pfam profile: PF00067 cytochrome P450	+	+	+	+	+	+	+	trichocarpa × nigra	At3g26320	electron transport or energy pathways	other binding															electron transport	oxygen binding
PtpAffx.201458.1.S1_at	3.91365	fgenesh4_pg.C_LG_I003289	hypothetical protein : predicted by genscan+	+	+	+	+	+	+	+	trichocarpa	At1g30660	DNA or RNA metabolism	nucleic acid binding	other metabolic processes														nucleic acid binding	DNA modification	DNA modification
PtpAffx.122999.3.S1_at	3.91319	estExt_Genewise1_v1.C_LG_XVIII2410	chloroplast thylakoidal processing peptidase	+	+	+	+	+	+	+	trichocarpa	At3g24590	chloroplast	hydrolase activity	other cellular processes	other cytoplasmic components	other intracellular components	other membranes	other metabolic processes	plastid	protein metabolism								proteolysis	proteolysis	proteolysis	peptidase activity	chloroplast thylakoid membrane	chloroplast thylakoid membrane	chloroplast thylakoid membrane	chloroplast thylakoid membrane	chloroplast thylakoid membrane	membrane
PtpAffx.221586.1.S1_s_at	3.91149	estExt_fgenesh4_pm.C_440069	expressed protein :	+	+	+	+	+	+	+	trichocarpa	At3g03270	response to stress	unknown cellular components															cellular component unknown	response to stress
PtpAffx.208256.1.S1_at	3.90812	gw1.VIII.588.1	expressed protein : : supported by cDNA: gi_16649026_gb_AY059883.1_	+	+	+	+	+	+	+	trichocarpa	At1g50575	chloroplast	other enzyme activity	other metabolic processes														metabolic process	chloroplast	carboxy-lyase activity
PtpAffx.63692.1.A1_at	3.90765	eugene3.00280137	unknown protein :	+	+	+	+	+	+	+	trichocarpa	At3g52290	protein binding	unknown biological processes	unknown cellular components														calmodulin binding	cellular component unknown	biological process unknown
PtpAffx.222228.1.S1_s_at	3.9075	fgenesh4_pg.C_scaffold_64000034	expressed protein : :supported by full-length cDNA: Ceres:20919.	+	+	+	+	+	+	+	trichocarpa	At5g35730	other membranes	unknown biological processes	unknown molecular functions														molecular function unknown	biological process unknown	integral to membrane
PtpAffx.57531.1.A1_at	3.90566	estExt_Genewise1_v1.C_LG_IX1239	actin depolymerizing factor 5 : :supported by full-length cDNA: Ceres:26940.	+	+	+	+	+	+	+	trichocarpa × nigra	At2g16700	other intracellular components	protein binding	unknown biological processes														actin binding	intracellular	biological process unknown
PtpAffx.203055.1.S1_at	3.9035	fgenesh4_pg.C_LG_III000654	cytoplasmic protein of eukaryotic origin (38.3 kD)-like [Oryza sativa (japonica cultivar-group)] >gi|28564818|dbj|BAC57747.1| cytoplasmic protein of eukaryotic origin (38.3 kD)-like [Oryza sativa (japonica cultivar-group)]	+	+	+	+	+	+	+	trichocarpa
PtpAffx.20905.1.S1_at	3.8994	fgenesh4_pm.C_LG_XVIII000233	Expressed protein : : supported by cDNA: gi_15912240_gb_AY056398.1_	+	+	+	+	+	+	+	deltoides	At3g24503	other cellular processes	other enzyme activity	other metabolic processes														3-chloroallyl aldehyde dehydrogenase activity	aldehyde dehydrogenase (NAD) activity	phenylpropanoid biosynthetic process	phenylpropanoid biosynthetic process	coniferyl-aldehyde dehydrogenase activity
Ptp.4753.1.S1_at	3.89641	gw1.XIII.2061.1	glycosyl hydrolase family 17 : similar to elicitor inducible chitinase Nt-SubE76 GI:11071974 from [Nicotiana tabacum]	+	+	+	+	+	+	+	trichocarpa	At1g64760	hydrolase activity	other membranes	other metabolic processes														hydrolase activity, hydrolyzing O-glycosyl compounds	carbohydrate metabolic process	anchored to membrane
Ptp.1924.1.A1_at	3.89123	estExt_fgenesh4_pg.C_LG_III1010	uridine diphosphate glucose epimerase : identical to GB:CAA90941 from [Arabidopsis thaliana] (Arch. Biochem. Biophys. 327 (1)	+	+	+	+	+	+	+	trichocarpa	At1g12780	cytosol	other cellular processes	other enzyme activity	other metabolic processes	protein binding	response to stress											UDP-glucose 4-epimerase activity	cytosol	response to stress	galactose biosynthetic process	galactose biosynthetic process	protein dimerization activity
PtpAffx.4118.2.A1_s_at	3.88804	eugene3.00150490	coatomer alpha subunit :	+	+	+	+	+	+	+	nigra	At2g21390	cell organization and biogenesis	Golgi apparatus	other cytoplasmic components	other intracellular components	other membranes	transport	transporter activity										transporter activity	ER to Golgi vesicle-mediated transport	ER to Golgi vesicle-mediated transport	COPI vesicle coat	COPI vesicle coat	COPI vesicle coat	COPI vesicle coat
PtpAffx.35447.1.S1_at	3.88515	fgenesh4_pg.C_LG_III000417	putative hydrolase : : contains Pfam profile: PF00857 isochorismatase familysupported by full-length cDNA: Ceres:24775.	+	+	+	+	+	+	+	trichocarpa × nigra	At3g16190	other enzyme activity	other metabolic processes	unknown cellular components														catalytic activity	cellular component unknown	metabolic process
PtpAffx.7455.4.S1_at	3.87776	fgenesh4_pm.C_LG_XII000041	unknown protein : : supported by cDNA: gi_20465262	+	+	+	+	+	+	+	trichocarpa × nigra	At3g19950	other binding	protein binding															protein binding	zinc ion binding
PtpAffx.29317.1.A1_at	3.87139	fgenesh4_pg.C_LG_I000603	hypothetical protein : predicted by genscan+	+	+	+	+	+	+	+	nigra	At1g76390	other binding	other cellular processes	other enzyme activity	other intracellular components	other metabolic processes	protein metabolism											ubiquitin ligase complex	ubiquitin-protein ligase activity	binding	protein ubiquitination	protein ubiquitination	protein ubiquitination
Ptp.1706.1.A1_a_at	3.87027	gw1.VII.3424.1	salt-inducible like protein : : supported by cDNA: gi_17381285	+	+	+	+	+	+	+	trichocarpa	At4g36680	mitochondria	other binding	unknown biological processes														binding	mitochondrion	biological process unknown
Ptp.6091.1.S1_at	3.86902	estExt_Genewise1_v1.C_LG_XIV3760	putative protein : :supported by full-length cDNA: Ceres:98073.	+	+	+	+	+	+	+	trichocarpa × deltoides	At4g13500	chloroplast	unknown biological processes	unknown molecular functions														molecular function unknown	biological process unknown	chloroplast
PtpAffx.207817.1.S1_at	3.86669	fgenesh4_pm.C_LG_VIII000317	CTP-synthetase	+	+	+	+	+	+	+	trichocarpa	At3g12670	developmental processes	other enzyme activity	other membranes														CTP synthase activity	embryonic development ending in seed dormancy	endomembrane system
PtpAffx.112304.1.A1_at	3.86071	estExt_fgenesh4_pg.C_LG_XII0141	expressed protein : : supported by cDNA: gi_15450510_gb_AY052357.1_	+	+	+	+	+	+	+	trichocarpa	At2g46420	unknown biological processes	unknown cellular components	unknown molecular functions														molecular function unknown	cellular component unknown	biological process unknown
PtpAffx.15017.2.A1_a_at	3.85461	fgenesh4_pg.C_scaffold_64000134	expressed protein : :supported by full-length cDNA: Ceres:17362.	+	+	+	+	+	+	+	trichocarpa × deltoides	At3g20320	chloroplast	other binding	other cytoplasmic components	other intracellular components	other membranes	plastid	transporter activity										lipid transporter activity	phospholipid binding	chloroplast inner membrane	chloroplast inner membrane	chloroplast inner membrane	chloroplast inner membrane	chloroplast inner membrane	chloroplast envelope	chloroplast envelope	chloroplast envelope	chloroplast envelope	chloroplast envelope	membrane
PtpAffx.94482.1.S1_at	3.85416	gw1.X.6159.1	unknown protein :	+	+	+	+	+	+	+	deltoides	At1g24040	chloroplast	other metabolic processes	transferase activity														N-acetyltransferase activity	metabolic process	chloroplast
PtpAffx.42720.1.S1_s_at	3.85229	estExt_Genewise1_v1.C_LG_IX3131	dihydropyrimidinase : : supported by cDNA: gi_13878036_gb_AF370281.1_AF370281	+	+	+	+	+	+	+	trichocarpa × deltoides	At5g12200	hydrolase activity	other membranes															dihydropyrimidinase activity	endomembrane system
PtpAffx.204611.1.S1_at	3.85172	gw1.IX.1758.1	expressed protein : : supported by full-length cDNA: Ceres: 29808.	+	+	+	+	+	+	+	trichocarpa	At1g05210	other membranes	unknown biological processes	unknown molecular functions														molecular function unknown	biological process unknown	endomembrane system
Ptp.12.1.A1_at	3.84916	estExt_Genewise1_v1.C_LG_VIII0112	putative protein : predicted proteins	+	+	+	+	+	+	+	trichocarpa × deltoides	At5g19300	unknown biological processes	unknown cellular components	unknown molecular functions														molecular function unknown	cellular component unknown	biological process unknown
PtpAffx.106236.1.S1_s_at	3.83314	estExt_fgenesh4_pg.C_LG_I2552	GTP-binding protein LepA	+	+	+	+	+	+	+	trichocarpa	At5g08650	chloroplast	nucleic acid binding	nucleotide binding														translation elongation factor activity	GTP binding	chloroplast
Ptp.2511.1.S1_at	3.83296	eugene3.00110596	unknown protein : : supported by cDNA: gi_18175980	+	+	+		+		+	tremula × tremuloides	At1g55900	developmental processes	mitochondria	other cytoplasmic components	other intracellular components	other membranes	unknown molecular functions											molecular function unknown	mitochondrion	mitochondrial inner membrane	mitochondrial inner membrane	mitochondrial inner membrane	mitochondrial inner membrane	embryonic development ending in seed dormancy
PtpAffx.214466.1.S1_s_at	3.83199	grail3.0020029601	unknown protein :	+	+	+	+	+	+	+	trichocarpa	At2g24240	other membranes	plasma membrane	transport	transporter activity													voltage-gated potassium channel activity	potassium ion transport	voltage-gated potassium channel complex	voltage-gated potassium channel complex	membrane
PtpAffx.121699.1.A1_at	3.83108	gw1.XII.287.1	putative protein : similar to unknown protein (pir||S77140): supported by full-length cDNA: Ceres: 14354.	+	+	+	+	+	+	+	trichocarpa	At5g52960	chloroplast	unknown biological processes	unknown molecular functions														molecular function unknown	biological process unknown	chloroplast
PtpAffx.154457.1.S1_at	3.82748	eugene3.00020201	ER lumen protein retaining receptor	+	+	+	+	+	+	+	deltoides	At1g75760	other membranes	receptor binding or activity	transport														receptor activity	protein transport	integral to membrane
Ptp.240.1.S1_at	3.82419	grail3.0010067501	unknown protein :	+	+	+		+		+	tremula × tremuloides	At2g01910	mitochondria	plastid	protein binding														mitochondrion	microtubule binding	plastid
PtpAffx.211901.1.S1_at	3.82244	gw1.XIV.3671.1	putative RHO GDP-dissociation inhibitor 1 : similar to RHO GDP-dissociation inhibitor 1 GB:P19803 [Bos taurus]:supported by full-length cDNA: Ceres:15496.	+	+	+	+	+	+	+	trichocarpa	At3g07880	other cytoplasmic components	other molecular functions	unknown biological processes														Rho GDP-dissociation inhibitor activity	cytoplasm	biological process unknown
PtpAffx.75078.1.S1_at	3.82243	gw1.XI.3836.1	auxin-regulated protein :	+	+	+	+	+	+	+	deltoides	At5g53860	developmental processes	unknown molecular functions															molecular function unknown	embryonic development ending in seed dormancy
PtpAffx.15872.1.A1_at	3.82133	estExt_Genewise1_v1.C_640400	putative electron transfer flavoprotein ubiquinone oxidoreductase :	+	+	+	+	+	+	+	trichocarpa × nigra	At2g43400	mitochondria	other cytoplasmic components	other enzyme activity	other intracellular components	response to abiotic or biotic stimulus												catalytic activity	mitochondrion	mitochondrial envelope	mitochondrial envelope	mitochondrial envelope	electron acceptor activity	response to absence of light
Ptp.6708.1.S1_x_at	3.81721	estExt_fgenesh4_pg.C_LG_V1671	expressed protein : : supported by cDNA: gi_13878130_gb_AF370328.1_AF370328	+	+	+	+	+	+	+	trichocarpa × deltoides	At1g42960	chloroplast	mitochondria	other cytoplasmic components	other intracellular components	other membranes	plastid	unknown biological processes	unknown molecular functions									molecular function unknown	mitochondrion	biological process unknown	chloroplast thylakoid membrane	chloroplast thylakoid membrane	chloroplast thylakoid membrane	chloroplast thylakoid membrane	chloroplast thylakoid membrane	plastid	chloroplast inner membrane	chloroplast inner membrane	chloroplast inner membrane	chloroplast inner membrane	chloroplast inner membrane
PtpAffx.207098.1.S1_at	3.81107	estExt_fgenesh4_pg.C_LG_VII0461	polyadenylate-binding protein II (PAB2)	+	+	+	+	+	+	+	trichocarpa	At5g10350	DNA or RNA binding	protein binding	unknown biological processes	unknown cellular components													RNA binding	protein binding	cellular component unknown	poly(A) binding	biological process unknown
PtpAffx.924.1.A1_at	3.80903	fgenesh4_pg.C_LG_X001563	putative inosine-5-monophosphate dehydrogenase : strong similarity to gb|L34684 inosine monophosphate dehydrogenase (IMPDH) from Arabidopsis thaliana and is a member of the PF|00478 IMP dehydrogenase family	+	+	+	+	+	+	+	trichocarpa × nigra	At1g16350	other cellular processes	other enzyme activity	other metabolic processes	unknown cellular components													IMP dehydrogenase activity	cellular component unknown	GMP biosynthetic process	GMP biosynthetic process
Ptp.5202.1.A1_a_at	3.80142	estExt_Genewise1_v1.C_LG_XV1465	putative protein : :supported by full-length cDNA: Ceres:5589.	+	+	+	+	+	+	+	trichocarpa × deltoides	At5g62840	chloroplast	other enzyme activity	other metabolic processes														catalytic activity	metabolic process	chloroplast
PtpAffx.11820.2.A1_at	3.79313	grail3.0014034201	expressed protein : similar to small zinc finger-like protein GI:5107149 from [Oryza sativa]: supported by full-length cDNA: Ceres: 21075.	+	+	+	+	+	+	+	trichocarpa × nigra	At1g61570	cell organization and biogenesis	mitochondria	other cytoplasmic components	other intracellular components	other membranes	protein binding	transport	transporter activity									mitochondrion	mitochondrial inner membrane	mitochondrial inner membrane	mitochondrial inner membrane	mitochondrial inner membrane	mitochondrial intermembrane space	mitochondrial intermembrane space	mitochondrial intermembrane space	protein targeting to mitochondrion	protein targeting to mitochondrion	P-P-bond-hydrolysis-driven protein transmembrane transporter activity	P-P-bond-hydrolysis-driven protein transmembrane transporter activity
PtpAffx.153358.1.A1_s_at	3.7918	fgenesh4_pm.C_LG_IV000232	hypothetical protein : predicted by genefinder	+	+	+	+	+	+	+	trichocarpa × nigra	At1g71140	other membranes	transport	transporter activity														transporter activity	multidrug transport	antiporter activity	membrane
PtpAffx.163431.1.S1_at	3.78925	gw1.XVI.3281.1	putative receptor-like protein kinase :	+	+	+		+		+	tremula × tremuloides	At2g19130	kinase activity	other cellular processes	other membranes	other metabolic processes	protein metabolism	transferase activity											protein kinase activity	protein kinase activity	protein amino acid phosphorylation	protein amino acid phosphorylation	protein amino acid phosphorylation	endomembrane system
Ptp.3933.1.S1_at	3.78923	eugene3.00020801	receptor-like protein kinase - like protein : receptor-like protein kinase	+	+	+		+		+	tremula	At5g35370	kinase activity	other binding	other cellular processes	other membranes	other metabolic processes	protein metabolism											protein amino acid phosphorylation	protein amino acid phosphorylation	protein amino acid phosphorylation	endomembrane system	kinase activity	carbohydrate binding
PtpAffx.69913.1.A1_s_at	3.78715	fgenesh4_pg.C_LG_XVI000350	putative protein : hypothetical protein T24P15.4 - Arabidopsis thaliana	+	+	+	+	+	+	+	trichocarpa	At3g58010	chloroplast	other cytoplasmic components	other intracellular components	other membranes	plastid	unknown biological processes											biological process unknown	chloroplast thylakoid membrane	chloroplast thylakoid membrane	chloroplast thylakoid membrane	chloroplast thylakoid membrane	chloroplast thylakoid membrane	plastoglobule	plastoglobule	plastoglobule	plastoglobule
PtpAffx.61378.1.S1_at	3.78218	gw1.IV.4359.1	putative protein : hypothetical protein F8M21.10 - Arabidopsis thaliana	+	+	+	+	+	+	+	nigra	At5g39890	unknown biological processes	unknown cellular components	unknown molecular functions														molecular function unknown	cellular component unknown	biological process unknown
PtpAffx.10109.1.A1_at	3.78106	gw1.86.170.1	DEAD:DEAH box RNA helicase (HUA ENHANCER2)	+	+	+	+	+	+	+	trichocarpa × nigra	At1g59760	hydrolase activity	other cellular processes	other enzyme activity	other metabolic processes	protein metabolism												N-terminal protein myristoylation	N-terminal protein myristoylation	N-terminal protein myristoylation	ATP-dependent helicase activity	ATP-dependent helicase activity
PtpAffx.35016.1.A1_s_at	3.7729	estExt_fgenesh4_pm.C_LG_XVII0021	lipoxygenase AtLOX2 : : supported by cDNA: gi_431257_gb_L23968.1_ATHATLO	+	+	+	+	+	+	+	trichocarpa × deltoides	At3g45140	chloroplast	other biological processes	other cellular processes	other cytoplasmic components	other enzyme activity	other intracellular components	other membranes	other metabolic processes	plastid	response to abiotic or biotic stimulus	response to stress						response to water deprivation	response to water deprivation	chloroplast	chloroplast thylakoid membrane	chloroplast thylakoid membrane	chloroplast thylakoid membrane	chloroplast thylakoid membrane	chloroplast thylakoid membrane	response to wounding	jasmonic acid biosynthetic process	jasmonic acid biosynthetic process	jasmonic acid biosynthetic process	jasmonic acid biosynthetic process	response to jasmonic acid stimulus	lipoxygenase activity	response to other organism
Ptp.1847.1.A1_at	3.77121	gw1.III.1773.1	putative casein kinase II catalytic (alpha) subunit : : supported by cDNA: gi_17065109	+	+	+		+		+	tremula × tremuloides	At2g23070	chloroplast	kinase activity	other cellular processes	other metabolic processes	protein metabolism	transferase activity											casein kinase activity	casein kinase activity	protein amino acid phosphorylation	protein amino acid phosphorylation	protein amino acid phosphorylation	chloroplast	kinase activity
PtpAffx.82253.1.A1_at	3.77082	estExt_fgenesh4_pm.C_LG_X0935	pyruvate kinase - like protein : pyruvate kinase	+	+	+	+	+	+	+	trichocarpa	At3g52990	kinase activity	other cellular processes	other metabolic processes	transferase activity													pyruvate kinase activity	pyruvate kinase activity	glycolysis	glycolysis
PtpAffx.207240.1.S1_at	3.74139	eugene3.00070827	hypothetical protein : predicted by genemark.hmm	+	+	+	+	+	+	+	trichocarpa	At1g79060	unknown biological processes	unknown cellular components	unknown molecular functions														molecular function unknown	cellular component unknown	biological process unknown
PtpAffx.68127.2.A1_a_at	3.7253	eugene3.00012381	expressed protein : :supported by full-length cDNA: Ceres:121587.	+	+	+	+	+	+	+	trichocarpa	At3g19490	chloroplast	other membranes	transport	transporter activity													sodium ion transport	chloroplast	sodium:hydrogen antiporter activity	potassium:hydrogen antiporter activity	integral to membrane
PtpAffx.206850.1.S1_at	3.71888	gw1.VI.283.1	lectin-like protein :	+	+	+	+	+	+	+	trichocarpa	At2g02250	other cellular processes	other metabolic processes	protein metabolism	unknown cellular components	unknown molecular functions												molecular function unknown	cellular component unknown	N-terminal protein myristoylation	N-terminal protein myristoylation	N-terminal protein myristoylation
PtpAffx.61867.1.S1_at	3.71787	fgenesh4_pm.C_LG_XIV000477	putative heat-shock protein : similar to heat-shock protein precursor GB:S49340 [Secale cereale]: contains Pfam profile: Heat shock hsp90 proteins	+	+	+		+		+	alba × tremulavar.glandulosa	At3g07770	mitochondria	nucleotide binding	other cellular processes	other metabolic processes	protein metabolism												ATP binding	mitochondrion	protein folding	protein folding	protein folding
Ptp.2318.1.S1_at	3.71744	estExt_Genewise1_v1.C_1250210	unknown protein : : supported by cDNA: gi_17473708	+	+	+	+	+	+	+	trichocarpa × deltoides	At2g40800	mitochondria	unknown biological processes	unknown molecular functions														molecular function unknown	mitochondrion	biological process unknown
PtpAffx.60047.1.S1_at	3.71489	eugene3.00030591	formamidase - like protein : formamidase	+	+	+	+	+	+	+	trichocarpa × deltoides	At4g37560	hydrolase activity	other metabolic processes	unknown cellular components														formamidase activity	cellular component unknown	metabolic process
PtpAffx.56518.1.A1_at	3.71419	eugene3.00080236	hypothetical protein : contains similarity to amino acid permease GI:7415521 from [Oryza sativa]	+	+	+	+	+	+	+	trichocarpa × nigra	At1g08230	other membranes	plasma membrane	response to stress	transport	transporter activity												plasma membrane	amino acid transport	response to wounding	L-gamma-aminobutyric acid transmembrane transporter activity	gamma-aminobutyric acid transport	membrane
PtpAffx.202274.1.S1_s_at	3.71417	estExt_fgenesh4_pg.C_LG_II1573	hypothetical protein : predicted by genscan	+	+	+	+	+	+	+	trichocarpa	At2g46560	nucleotide binding																nucleotide binding
PtpAffx.11859.1.A1_x_at	3.71208	estExt_fgenesh4_kg.C_LG_VI0064	putative protein : hypothetical protein T25K17.20 - Arabidopsis thaliana	+	+	+	+	+	+	+	trichocarpa	At4g29480	hydrolase activity	other membranes	transport	transporter activity													proton transport	proton-transporting two-sector ATPase complex	hydrogen ion transporting ATP synthase activity, rotational mechanism	hydrogen ion transporting ATPase activity, rotational mechanism	hydrogen ion transporting ATPase activity, rotational mechanism
PtpAffx.221288.1.S1_s_at	3.71022	estExt_Genewise1_v1.C_410201	dihydrolipoamide S-acetyltransferase	+	+	+	+	+	+	+	trichocarpa	At1g34430	developmental processes	transferase activity															dihydrolipoyllysine-residue acetyltransferase activity	embryonic development ending in seed dormancy
PtpAffx.47744.1.S1_at	3.70788	estExt_Genewise1_v1.C_LG_V0127	putative protein : strong similarity to unknown protein (gb|AAC79135.1):supported by full-length cDNA: Ceres:31042.	+	+	+	+	+	+	+	trichocarpa × deltoides	At5g44860	unknown biological processes	unknown cellular components	unknown molecular functions														molecular function unknown	cellular component unknown	biological process unknown
PtpAffx.210768.1.S1_s_at	3.69683	estExt_fgenesh4_pm.C_LG_XII0459	putative protein : similar to unknown protein (pir||C69291): supported by cDNA: gi_19699284	+	+	+	+	+	+	+	trichocarpa	At5g52030	unknown biological processes	unknown cellular components	unknown molecular functions														molecular function unknown	cellular component unknown	biological process unknown
Ptp.597.1.A1_s_at	3.69672	estExt_fgenesh4_pg.C_LG_VII0812	NAD+ dependent isocitrate dehydrogenase subunit 1 : :supported by full-length cDNA: Ceres:12228.	+	+	+		+		+	tremula × tremuloides	At4g35260	mitochondria	other enzyme activity	other metabolic processes														isocitrate dehydrogenase (NAD+) activity	mitochondrion	metabolic process
PtpAffx.220011.1.S1_s_at	3.69335	fgenesh4_pg.C_scaffold_29000125	expressed protein : :supported by full-length cDNA: Ceres:302.	+	+	+	+	+	+	+	trichocarpa	At5g47090	unknown biological processes	unknown cellular components	unknown molecular functions														molecular function unknown	cellular component unknown	biological process unknown
PtpAffx.201907.1.S1_at	3.68988	eugene3.00020856	GTPase	+	+	+	+	+	+	+	trichocarpa	At1g78010	hydrolase activity	other cellular processes	other intracellular components	other metabolic processes													GTPase activity	intracellular	tRNA modification	tRNA modification
PtpAffx.153974.1.A1_a_at	3.68521	fgenesh4_pg.C_LG_I001045	expressed protein : : supported by cDNA: gi_16604353_gb_AY058075.1_	+	+	+	+	+	+	+	trichocarpa	At1g54150	other binding	other membranes	protein binding														protein binding	zinc ion binding	endomembrane system
Ptp.6572.1.S1_at	3.6837	eugene3.00060326	serine carboxypeptidase II	+	+	+		+		+	tremula × tremuloides	At1g28110	cell wall	hydrolase activity	other cellular processes	other metabolic processes	protein metabolism												serine carboxypeptidase activity	proteolysis	proteolysis	proteolysis	cellulose and pectin-containing cell wall
PtpAffx.4647.1.A1_at	3.6652	estExt_fgenesh4_pg.C_LG_XVI0690	putative protein : ADAM 13	+	+	+	+	+	+	+	trichocarpa × deltoides	At3g53490	other membranes	unknown biological processes															biological process unknown	endomembrane system
PtpAffx.40272.1.S1_at	3.65095	estExt_fgenesh4_pm.C_LG_I1097	putative protein : contains similarity to glutamyl-tRNA amidotransferase subunit A: supported by cDNA: gi_8163874_gb_AF223949.1_AF223949	+	+	+	+	+	+	+	trichocarpa	At5g64440	ER	hydrolase activity															amidase activity	endoplasmic reticulum	N-(long-chain-acyl)ethanolamine deacylase activity
PtpAffx.215737.1.S1_at	3.65014	eugene3.01290018	ABC transporter family protein : ABC transport protein	+	+	+	+	+	+	+	trichocarpa	At5g61690	hydrolase activity	transporter activity															transporter activity	ATPase activity, coupled to transmembrane movement of substances	ATPase activity, coupled to transmembrane movement of substances
PtpAffx.61857.1.S1_at	3.63786	estExt_fgenesh4_pm.C_LG_XVI0194	60S ribosomal protein L21	+	+	+	+	+	+	+	trichocarpa × nigra	At1g57860	other cellular processes	other metabolic processes	protein metabolism	ribosome	structural molecule activity												structural constituent of ribosome	ribosome	translation	translation	translation
PtpAffx.129129.1.S1_at	3.63261	fgenesh4_pm.C_LG_XII000144	surfeit 1 : identical to GB:AAF19609 from [Arabidopsis thaliana] (FEBS Lett. 1999:462(3):416-420): supported by cDNA: gi_6630872_gb_AF182953.1_AF182953	+	+	+	+	+	+	+	trichocarpa × deltoides	At3g17910	cell organization and biogenesis	mitochondria	other cellular processes	other metabolic processes	protein metabolism	unknown molecular functions											molecular function unknown	mitochondrion	respiratory chain complex IV assembly	respiratory chain complex IV assembly	respiratory chain complex IV assembly	respiratory chain complex IV assembly
Ptp.3982.1.S1_s_at	3.62705	eugene3.00121190	fructokinase 1 : : supported by cDNA: gi_13878052_gb_AF370289.1_AF370289	+	+	+		+		+	alba × tremula	At5g51830	electron transport or energy pathways	kinase activity	other cellular processes	other metabolic processes	unknown cellular components												cellular component unknown	sucrose biosynthetic process	D-ribose metabolic process	D-ribose metabolic process	kinase activity	sucrose catabolic process, using beta-fructofuranosidase	sucrose catabolic process, using beta-fructofuranosidase	acetate fermentation	acetate fermentation	acetate fermentation
PtpAffx.24189.1.A1_a_at	3.62447	estExt_Genewise1_v1.C_LG_VIII2811	NADH:ubiquinone oxidoreductase - like protein : NADH:ubiquinone oxidoreductase PGIV subunit	+	+	+	+	+	+	+	trichocarpa	At5g18800	electron transport or energy pathways	other cellular processes	other enzyme activity	other metabolic processes													mitochondrial electron transport, NADH to ubiquinone	mitochondrial electron transport, NADH to ubiquinone	mitochondrial electron transport, NADH to ubiquinone	NADH dehydrogenase (ubiquinone) activity
PtpAffx.216041.1.S1_x_at	3.62329	fgenesh4_pm.C_scaffold_133000046	hypothetical protein : contains Pfam profile: PF00515: TPR Domain	+	+	+	+	+	+	+	trichocarpa	At1g56440	other binding	unknown biological processes	unknown cellular components														binding	cellular component unknown	biological process unknown
PtpAffx.202590.1.S1_at	3.61276	eugene3.00002334	expressed protein : : supported by cDNA: gi_15529199_gb_AY052224.1_	+	+	+	+	+	+	+	trichocarpa	At1g66510	unknown biological processes	unknown cellular components	unknown molecular functions														molecular function unknown	cellular component unknown	biological process unknown
PtpAffx.138791.1.A1_at	3.60825	gw1.II.2836.1	expressed protein : : supported by cDNA: gi_16323199_gb_AY057704.1_	+	+	+	+	+	+	+	nigra	At3g25290	developmental processes	other membranes	plasma membrane														plasma membrane	multicellular organismal development	membrane
PtpAffx.201298.1.S1_at	3.60507	eugene3.00012671	selenium-binding protein-like :	+	+	+	+	+	+	+	trichocarpa	At5g66520	other binding	unknown biological processes	unknown cellular components														binding	cellular component unknown	biological process unknown
PtpAffx.78018.1.S1_a_at	3.59673	estExt_fgenesh4_pm.C_LG_XVII0081	N-acetylglucosaminyltransferase family (Core-2:I-Branching enzyme family) : contains Pfam profile: PF02485 Core-2:I-Branching enzyme :supported by full-length cDNA: Ceres:25053.	+	+	+	+	+	+	+	trichocarpa	At5g15050	other membranes	other metabolic processes	transferase activity														acetylglucosaminyltransferase activity	membrane	carbohydrate biosynthetic process	transferase activity, transferring glycosyl groups
PtpAffx.212917.1.S1_at	3.59538	estExt_fgenesh4_pg.C_LG_XV0777	sialyltransferase family : contains Pfam profile: PF00777 sialyltransferase (Glycosyltransferase family 29)	+	+	+	+	+	+	+	trichocarpa	At3g48820	Golgi apparatus	other cellular processes	other membranes	other metabolic processes	protein metabolism	transferase activity											Golgi apparatus	protein amino acid glycosylation	protein amino acid glycosylation	protein amino acid glycosylation	sialyltransferase activity	membrane	transferase activity, transferring glycosyl groups
Ptp.123.1.S1_at	3.59503	eugene3.00120017	stelar K+ outward rectifying channel (SKOR) : identical to stelar K+ outward rectifying channel (SKOR) GB:AJ223358 [Arabidopsis thaliana]	+	+	+	+	+	+	+	trichocarpa × deltoides	At3g02850	nucleotide binding	other biological processes	other membranes	transport	transporter activity												inward rectifier potassium channel activity	potassium ion transport	response to abscisic acid stimulus	outward rectifier potassium channel activity	membrane	cyclic nucleotide binding
PtpAffx.145369.1.A1_at	3.58952	fgenesh4_pm.C_LG_IX000462	hypothetical protein : predicted by genscan: similar to GP|2623296|AC002409	+	+	+	+	+	+	+	nigra	At2g26770	unknown biological processes	unknown molecular functions															molecular function unknown	biological process unknown
PtpAffx.203283.1.S1_at	3.58624	gw1.III.497.1	ABC transporter family protein : putative multi resistance protein mrp - Arabidopsis thaliana	+	+	+	+	+	+	+	trichocarpa	At3g59140	hydrolase activity	other membranes	transport	transporter activity													transport	integral to membrane	ATPase activity, coupled to transmembrane movement of substances	ATPase activity, coupled to transmembrane movement of substances
Ptp.6214.1.S1_at	3.57891	gw1.X.4965.1	F12A21.19 : unknown protein: similar to ESTs gb|AI996033.1	+	+	+	+	+	+	+	trichocarpa	At1g67660	chloroplast	unknown biological processes	unknown molecular functions														molecular function unknown	biological process unknown	chloroplast
Ptp.603.1.A1_at	3.57879	estExt_Genewise1_v1.C_LG_I4261	inorganic pyrophosphatase - like protein : cytosolic inorganic pyrophosphatase	+	+	+	+	+	+	+	trichocarpa	At5g09650	chloroplast	hydrolase activity	other cytoplasmic components	other intracellular components	other membranes	other metabolic processes	plastid										inorganic diphosphatase activity	metabolic process	chloroplast stroma	chloroplast stroma	chloroplast stroma	chloroplast stroma	membrane	pyrophosphatase activity
PtpAffx.11239.1.S1_s_at	3.57507	grail3.0001059501	caffeoyl-CoA 3-O-methyltransferase : nearly identical to GI:2960356 [Populus balsamifera subsp. trichocarpa]	+	+	+		+		+	tremuloides	At4g34050	cytosol	transferase activity															cytosol	O-methyltransferase activity
PtpAffx.208082.1.S1_at	3.57443	gw1.VIII.1800.1	RNA-dependent RNA polymerase	+	+	+	+	+	+	+	trichocarpa	At1g14790	nucleic acid binding	other biological processes	other cellular processes	other metabolic processes	response to abiotic or biotic stimulus	transferase activity											nucleic acid binding	RNA-directed RNA polymerase activity	response to virus	response to salicylic acid stimulus	posttranscriptional gene silencing	posttranscriptional gene silencing
Ptp.4465.1.S1_a_at	3.56927	grail3.0106005101	epsilon subunit of mitochondrial F1-ATPase : identical to epsilon subunit of mitochondrial F1-ATPase [Arabidopsis thaliana] GI:1655486: supported by cDNA: gi_1655485_dbj_D88377.1_D88377	+	+	+	+	+	+	+	trichocarpa	At1g51650	mitochondria	other cellular processes	other metabolic processes	transporter activity													mitochondrion	ATP biosynthetic process	ATP biosynthetic process	hydrogen ion transporting ATP synthase activity, rotational mechanism
Ptp.618.1.A1_at	3.56897	grail3.0007016101	RRM-containing protein : RNA-binding protein LAH1	+	+	+	+	+	+	+	trichocarpa × deltoides	At4g32720	cell organization and biogenesis	developmental processes	DNA or RNA binding	nucleus	other intracellular components												RNA binding	nucleoplasm	nucleoplasm	embryonic development	ribosome biogenesis and assembly
Ptp.1247.1.S1_s_at	3.56598	estExt_fgenesh4_pg.C_LG_VI1672	aspartate aminotransferase (Asp3) : : supported by cDNA: gi_15292662_gb_AY050765.1_	+	+	+		+		+	tremula × tremuloides	At5g11520	other biological processes	other metabolic processes	plastid	transferase activity													aspartate transaminase activity	nitrogen compound metabolic process	plastid	leaf senescence
PtpAffx.205057.1.S1_at	3.56429	fgenesh4_pm.C_LG_IX000703	putative protein : various predicted proteins	+	+	+	+	+	+	+	trichocarpa	At3g54800	unknown biological processes	unknown molecular functions															molecular function unknown	biological process unknown
Ptp.6527.1.S1_at	3.55334	gw1.XV.22.1	thaumatin-like protein :	+	+	+		+		+	tremula × tremuloides	At5g24620	other membranes	response to abiotic or biotic stimulus															endomembrane system	response to other organism
PtpAffx.16282.1.S1_at	3.53588	estExt_Genewise1_v1.C_LG_XIV3351	expressed protein : :supported by full-length cDNA: Ceres:1558.	+	+	+	+	+	+	+	trichocarpa	At5g42570	cell organization and biogenesis	ER	other cellular processes	transport	unknown molecular functions												molecular function unknown	endoplasmic reticulum	intracellular protein transport	intracellular protein transport	apoptosis
Ptp.3836.1.A1_at	3.53234	estExt_Genewise1_v1.C_1220114	hypothetical protein common family : similar to GI:4406788	+	+	+		+		+	tremula × tremuloides	At1g14590	chloroplast	other cytoplasmic components	other intracellular components	plastid	unknown biological processes	unknown molecular functions											molecular function unknown	biological process unknown	chloroplast thylakoid lumen	chloroplast thylakoid lumen	chloroplast thylakoid lumen	chloroplast thylakoid lumen
Ptp.847.1.A1_at	3.52314	grail3.0002006401	hypothetical protein : predicted by genscan+	+	+	+	+	+	+	+	trichocarpa	At1g22060
PtpAffx.81718.1.A1_at	3.51867	gw1.XIV.1557.1	G-box binding bZIP transcription factor : identical to PIR:S20885: supported by cDNA: gi_600862_gb_U17891.1_ATU17891	+	+	+	+	+	+	+	trichocarpa × deltoides	At2g46270	cytosol	DNA or RNA binding	other biological processes	transcription factor activity													transcription factor activity	cytosol	response to abscisic acid stimulus	sequence-specific DNA binding
Ptp.5565.1.S1_at	3.51725	gw1.XII.1035.1	sorbitol dehydrogenase-like protein : :supported by full-length cDNA: Ceres:13875.	+	+	+		+		+	tremula × tremuloides	At5g51970	other binding	other enzyme activity															zinc ion binding	oxidoreductase activity	oxidoreductase activity, acting on the CH-OH group of donors, NAD or NADP as acceptor	NAD binding
PtpAffx.5913.1.S1_at	3.5169	gw1.III.370.1	mitochondrial chaperonin hsp60 : identical to mitochondrial chaperonin hsp60 GB:Z11547 [Arabidopsis thaliana] (Plant Mol. Biol. 18 (5)	+	+	+	+	+	+	+	trichocarpa	At3g23990	cell organization and biogenesis	mitochondria	nucleotide binding	other metabolic processes	protein binding	protein metabolism	response to abiotic or biotic stimulus	response to stress									protein binding	ATP binding	mitochondrion	mitochondrion organization and biogenesis	response to heat	response to heat	unfolded protein binding	chaperone-mediated protein complex assembly	chaperone-mediated protein complex assembly	chaperone-mediated protein complex assembly
PtpAffx.19179.2.A1_a_at	3.49525	gw1.VII.95.1	expressed protein : : supported by cDNA: gi_14334479_gb_AY034931.1_	+	+	+		+		+	tremula	At5g65910	unknown biological processes	unknown cellular components	unknown molecular functions														molecular function unknown	cellular component unknown	biological process unknown
PtpAffx.221940.1.S1_at	3.4923	eugene3.00570015	unknown protein :	+	+	+	+	+	+	+	trichocarpa	At5g66050	chloroplast	mitochondria															mitochondrion	chloroplast
PtpAffx.19606.1.A1_s_at	3.49034	estExt_Genewise1_v1.C_LG_X6296	putative membrane protein :	+	+	+	+	+	+	+	trichocarpa	At2g01770	other cellular processes	other cytoplasmic components	other intracellular components	other membranes	transporter activity												iron ion transmembrane transporter activity	vacuolar membrane	vacuolar membrane	vacuolar membrane	intracellular sequestering of iron ion
Ptp.2414.1.S1_at	3.48876	estExt_fgenesh4_pm.C_LG_IV0447	putative protein : :supported by full-length cDNA: Ceres:4740.	+	+	+		+		+	tremula × tremuloides	At4g39300	chloroplast	unknown biological processes	unknown molecular functions														molecular function unknown	biological process unknown	chloroplast
PtpAffx.43324.1.A1_at	3.48629	estExt_fgenesh4_pm.C_LG_II0607	putative actin polymerization factor : similar to human ARP2:3 complex 16 kd subunit	+	+	+	+	+	+	+	trichocarpa × nigra	At4g01710	cell organization and biogenesis	developmental processes	other cellular processes	other intracellular components	other metabolic processes	protein binding	protein metabolism										actin binding	Arp2/3 protein complex	actin filament organization	multidimensional cell growth	multidimensional cell growth	trichome morphogenesis	trichome morphogenesis	trichome morphogenesis	actin cytoskeleton organization and biogenesis	actin filament polymerization	actin filament polymerization	actin filament polymerization	actin filament polymerization
PtpAffx.223008.1.S1_at	3.47845	gw1.785.4.1	putative protein : S-receptor kinase PK3 precursor	+	+	+	+	+	+	+	trichocarpa	At5g18470	cell wall	other binding	unknown biological processes														sugar binding	biological process unknown	cellulose and pectin-containing cell wall
PtpAffx.215266.1.S1_at	3.46348	fgenesh4_pg.C_scaffold_120000092	putative protein :	+	+	+	+	+	+	+	trichocarpa	At5g10460	hydrolase activity	other metabolic processes	unknown cellular components														cellular component unknown	metabolic process	hydrolase activity
Ptp.2559.1.A1_a_at	3.45989	gw1.XII.1682.1	transcription factor Hap5a : : supported by full-length cDNA: Ceres: 21604.	+	+	+	+	+	+	+	trichocarpa × deltoides	At3g48590	DNA or RNA binding	nucleus	other cellular processes	other intracellular components	other metabolic processes	transcription	transcription factor activity										DNA binding	transcription factor activity	nucleus	regulation of transcription, DNA-dependent	regulation of transcription, DNA-dependent	regulation of transcription, DNA-dependent	CCAAT-binding factor complex	CCAAT-binding factor complex
PtpAffx.216715.1.S1_a_at	3.45973	gw1.150.74.1	unknown protein : similar to salt-inducible protein (gi|375717): similar to ESTs gb|R30192 and gb|AA651017	+	+	+	+	+	+	+	trichocarpa	At1g10270	developmental processes	nucleus	other binding	other cellular processes													binding	nucleus	embryonic development	cell division
PtpAffx.101723.1.A1_s_at	3.45271	estExt_Genewise1_v1.C_LG_I6997	putative protein : contains similarity to unknown protein: supported by cDNA: gi_19699368	+	+	+	+	+	+	+	trichocarpa × deltoides	At5g06970	unknown biological processes	unknown cellular components	unknown molecular functions														molecular function unknown	cellular component unknown	biological process unknown
Ptp.2221.1.A1_at	3.45259	grail3.0096005001	leucine-rich repeat transmembrane protein kinase 1	+	+	+	+	+	+	+	trichocarpa	At1g53730	kinase activity	nucleotide binding	other cellular processes	other membranes	other metabolic processes	protein metabolism	signal transduction	transferase activity									protein serine/threonine kinase activity	protein serine/threonine kinase activity	ATP binding	protein amino acid phosphorylation	protein amino acid phosphorylation	protein amino acid phosphorylation	transmembrane receptor protein tyrosine kinase signaling pathway	endomembrane system
PtpAffx.89048.1.A1_at	3.45185	gw1.IV.4583.1	receptor-like serine:threonine kinase	+	+	+	+	+	+	+	trichocarpa	At1g53440	kinase activity	other cellular processes	other membranes	other metabolic processes	protein metabolism												protein amino acid phosphorylation	protein amino acid phosphorylation	protein amino acid phosphorylation	endomembrane system	kinase activity
PtpAffx.24186.1.S1_at	3.45171	grail3.0030014801	contains similarity to phosphoesterase :	+	+	+	+	+	+	+	trichocarpa	At5g58200	unknown biological processes	unknown cellular components	unknown molecular functions														molecular function unknown	cellular component unknown	biological process unknown
PtpAffx.213489.1.S1_s_at	3.44138	fgenesh4_pg.C_LG_XVI000740	unknown protein :	+	+	+	+	+	+	+	trichocarpa	At3g09690	hydrolase activity	unknown biological processes															biological process unknown	hydrolase activity
PtpAffx.2203.3.S1_at	3.44102	fgenesh4_pg.C_LG_VI000763	Expressed protein : : supported by cDNA: gi_15451225_gb_AY054693.1_	+	+	+	+	+	+	+	trichocarpa × deltoides	At5g23860	cell organization and biogenesis	other intracellular components	response to abiotic or biotic stimulus	response to stress	structural molecule activity												structural constituent of cytoskeleton	microtubule-based process	response to cold	response to cold	tubulin complex
PtpAffx.222766.1.S1_at	3.4382	fgenesh4_pg.C_scaffold_70000204	hypothetical protein : predicted by genscan+	+	+	+	+	+	+	+	trichocarpa	At1g54740	unknown biological processes	unknown molecular functions															molecular function unknown	biological process unknown
PtpAffx.102.1.A1_at	3.43816	fgenesh4_pm.C_LG_XI000033	COP1 regulatory protein : photomorphogenesis repressor: identical to COP1 regulatory protein:FUSCA protein FUS1 GI:402685 SP:P43254: supported by cDNA: gi_402684_gb_L24437.1_ATHCOP1A	+	+	+	+	+	+	+	trichocarpa × deltoides	At2g32950	developmental processes	nucleus	other cellular processes	other intracellular components	other metabolic processes	protein binding	response to abiotic or biotic stimulus										nuclear ubiquitin ligase complex	nuclear ubiquitin ligase complex	protein binding	nucleus	photomorphogenesis	photomorphogenesis	shade avoidance	skotomorphogenesis	skotomorphogenesis	positive regulation of flavonoid biosynthetic process	positive regulation of flavonoid biosynthetic process	regulation of stomatal movement	response to UV-B	anthocyanin metabolic process	anthocyanin metabolic process
PtpAffx.213871.1.S1_at	3.43755	gw1.XVII.668.1	putative protein : predicted proteins	+	+	+	+	+	+	+	trichocarpa	At5g40400	other binding	unknown biological processes	unknown cellular components														binding	cellular component unknown	biological process unknown
PtpAffx.18309.1.A1_at	3.42913	gw1.V.607.1	putative MAP kinase : : supported by cDNA: gi_15724283_gb_AF412082.1_AF412082	+	+	+	+	+	+	+	trichocarpa × deltoides	At2g42880	kinase activity	signal transduction	transferase activity														MAP kinase activity	MAP kinase activity	signal transduction
PtpAffx.20203.1.S1_at	3.429	gw1.I.2846.1	unknown protein : : supported by cDNA: gi_18175796	+	+	+		+		+	tremula	At3g01720	other membranes	unknown biological processes	unknown molecular functions														molecular function unknown	biological process unknown	endomembrane system
PtpAffx.220854.1.S1_at	3.42637	gw1.371.2.1	putative protein : proline-rich protein	+	+	+	+	+	+	+	trichocarpa	At4g10950	hydrolase activity	other metabolic processes															carboxylesterase activity	lipid metabolic process
PtpAffx.211659.1.S1_s_at	3.42428	eugene3.00140527	NAC domain containing protein	+	+	+	+	+	+	+	trichocarpa	At1g33060	developmental processes	transcription factor activity	unknown cellular components														transcription factor activity	cellular component unknown	multicellular organismal development
Ptp.140.1.S1_at	3.42184	estExt_Genewise1_v1.C_LG_XIII1983	copper:zinc superoxide dismutase (CSD3) : identical to copper:zinc superoxide dismutase GI:3273755	+	+	+		+		+	tremula × tremuloides	At5g18100	other cellular processes	other cytoplasmic components	other enzyme activity	other intracellular components	other metabolic processes	response to stress											copper, zinc superoxide dismutase activity	peroxisome	peroxisome	oxygen and reactive oxygen species metabolic process	oxygen and reactive oxygen species metabolic process	response to oxidative stress	removal of superoxide radicals	removal of superoxide radicals
PtpAffx.159832.1.A1_a_at	3.41448	fgenesh4_pg.C_scaffold_193000002	signal peptidase subunit	+	+	+	+	+	+	+	trichocarpa × deltoides	At1g52600	ER	hydrolase activity	other cellular processes	other membranes	other metabolic processes	protein metabolism											endoplasmic reticulum	proteolysis	proteolysis	proteolysis	peptidase activity	membrane
Ptp.7534.1.S1_at	3.40997	estExt_fgenesh4_pg.C_2210006	hypothetical protein : preedicted by genemark.hmm	+	+	+		+		+	alba × tremula	At1g15780	unknown cellular components																cellular component unknown
Ptp.4240.2.A1_a_at	3.4086	estExt_fgenesh4_pg.C_LG_VI0618	40S ribosomal protein S17	+	+	+		+		+	tremuloides	At1g49400	cytosol	developmental processes	other cellular processes	other cytoplasmic components	other intracellular components	other metabolic processes	protein metabolism	ribosome	structural molecule activity								structural constituent of ribosome	cytosolic small ribosomal subunit (sensu Eukaryota)	cytosolic small ribosomal subunit (sensu Eukaryota)	cytosolic small ribosomal subunit (sensu Eukaryota)	cytosolic small ribosomal subunit (sensu Eukaryota)	translation	translation	translation	embryonic development ending in seed dormancy
PtpAffx.201094.1.S1_at	3.40851	fgenesh4_pg.C_LG_I002444	hypothetical protein : predicted by genscan: supported by cDNA: gi_17979052	+	+	+	+	+	+	+	trichocarpa	At2g31740
Ptp.2112.1.S1_at	3.40787	estExt_fgenesh4_pg.C_LG_VII0464	expressed protein : :supported by full-length cDNA: Ceres:26961.	+	+	+	+	+	+	+	trichocarpa × deltoides	At2g22370	unknown biological processes	unknown cellular components	unknown molecular functions														molecular function unknown	cellular component unknown	biological process unknown
PtpAffx.96776.2.S1_at	3.40612	estExt_Genewise1_v1.C_LG_VI0091	E2	+	+	+		+		+	tremula × tremuloides	At5g05080	other cellular processes	other enzyme activity	other metabolic processes	protein metabolism	unknown cellular components												ubiquitin-protein ligase activity	cellular component unknown	ubiquitin-dependent protein catabolic process	ubiquitin-dependent protein catabolic process	ubiquitin-dependent protein catabolic process
Ptp.1259.1.S1_s_at	3.40394	estExt_fgenesh4_pg.C_LG_III0370	putative heat-shock protein : contains Pfam profile: PF00012 Heat shock hsp70 proteins: similar to heat-shock proteins GB:CAA94389	+	+	+		+		+	tremula × tremuloides	At1g79930	nucleotide binding	nucleus	other cellular processes	other metabolic processes	protein metabolism	response to abiotic or biotic stimulus	response to stress										ATP binding	nucleus	protein folding	protein folding	protein folding	response to heat	response to heat
PtpAffx.44982.1.S1_at	3.3995	gw1.IX.3663.1	Mg-chelatase	+	+	+	+	+	+	+	trichocarpa	At1g08520	chloroplast	hydrolase activity	nucleotide binding	other cellular processes	other cytoplasmic components	other enzyme activity	other intracellular components	other metabolic processes	plastid								nucleotide binding	ATP binding	magnesium chelatase complex	magnesium chelatase complex	magnesium chelatase complex	magnesium chelatase complex	chlorophyll biosynthetic process	chlorophyll biosynthetic process	magnesium chelatase activity	nucleoside-triphosphatase activity
PtpAffx.24440.2.A1_at	3.37457	eugene3.00170173	ER lumen retaining receptor (HDEL receptor)	+	+	+	+	+	+	+	trichocarpa × nigra	At3g25040	other membranes	receptor binding or activity	transport														receptor activity	protein transport	integral to membrane
PtpAffx.209990.1.S1_at	3.36744	eugene3.00110972	receptor-protein kinase-like protein :	+	+	+	+	+	+	+	trichocarpa	At5g54380	kinase activity	other cellular processes	other metabolic processes	plasma membrane	protein metabolism	transferase activity											protein kinase activity	protein kinase activity	plasma membrane	kinase activity	protein amino acid autophosphorylation	protein amino acid autophosphorylation	protein amino acid autophosphorylation
Ptp.5271.1.S1_at	3.36345	estExt_Genewise1_v1.C_1210153	nitrogen fixation like protein : nitrogen fixation protein nifU - Anabaena sp.	+	+	+	+	+	+	+	trichocarpa	At4g25910	cell organization and biogenesis	chloroplast	other cellular processes	other metabolic processes	structural molecule activity												structural molecule activity	chloroplast	chloroplast organization and biogenesis	iron-sulfur cluster assembly	iron-sulfur cluster assembly
Ptp.6361.1.S1_at	3.36055	gw1.201.114.1	hypothetical protein : contains similarity to serine:threonine kinases	+	+	+		+		+	tremula	At1g49180	kinase activity	other cellular processes	other metabolic processes	protein metabolism	unknown cellular components												cellular component unknown	protein amino acid phosphorylation	protein amino acid phosphorylation	protein amino acid phosphorylation	kinase activity
Ptp.6013.1.A1_s_at	3.35975	estExt_Genewise1_v1.C_LG_XIX0571	hypothetical protein : contains Pfam profile: PF00023 Ank repeat	+	+	+	+	+	+	+	trichocarpa × nigra	At3g24210	protein binding	unknown biological processes	unknown cellular components														protein binding	cellular component unknown	biological process unknown
PtpAffx.48835.1.S1_at	3.35621	estExt_fgenesh4_pm.C_LG_XII0195	hypothetical protein : contains similarity to single strand binding protein GB:P28044 from [Escherichia coli]	+	+	+	+	+	+	+	trichocarpa × nigra	At3g18580	DNA or RNA binding	unknown biological processes															single-stranded DNA binding	biological process unknown
PtpAffx.60110.1.S1_a_at	3.35051	gw1.XIX.2535.1	expressed protein : :supported by full-length cDNA: Ceres:1354.	+	+	+	+	+	+	+	trichocarpa	At4g10360	other membranes																integral to membrane
PtpAffx.123144.1.A1_at	3.34446	eugene3.00060768	expressed protein : : supported by cDNA: gi_14334955_gb_AY035151.1_	+	+	+	+	+	+	+	euramericana	At2g27230	developmental processes	nucleus	other cellular processes	other metabolic processes	other molecular functions	protein binding	transcription	transcription factor activity									transcription factor activity	nucleus	maintenance of root meristem identity	maintenance of root meristem identity	transcription activator activity	protein homodimerization activity	regulation of transcription	regulation of transcription	regulation of transcription	root development
PtpAffx.102556.1.S1_at	3.34275	gw1.86.365.1	expressed protein : : supported by cDNA: gi_14030678_gb_AF375430.1_AF375430	+	+	+		+		+	tremula	At5g45310	other membranes																endomembrane system
PtpAffx.114565.1.A1_at	3.34142	estExt_fgenesh4_pg.C_LG_III1582	putative protein : other predicted proteins	+	+	+	+	+	+	+	trichocarpa × deltoides	At4g12070	unknown biological processes	unknown cellular components	unknown molecular functions														molecular function unknown	cellular component unknown	biological process unknown
PtpAffx.216109.1.S1_s_at	3.33866	gw1.13532.4.1	cytochrome c biogenesis protein [Calycanthus floridus var. glaucus] >gi|32399430|emb|CAD28771.1| Ycf5 protein [Calycanthus floridus var. glaucus]	+	+	+	+	+	+	+	trichocarpa
PtpAffx.62182.1.S1_a_at	3.33424	estExt_fgenesh4_pg.C_LG_XII0405	peptidylprolyl isomerase	+	+	+	+	+	+	+	trichocarpa × nigra	At1g18170	chloroplast	other binding	other cellular processes	other cytoplasmic components	other enzyme activity	other intracellular components	other membranes	other metabolic processes	plastid	protein metabolism							peptidyl-prolyl cis-trans isomerase activity	FK506 binding	protein folding	protein folding	protein folding	chloroplast thylakoid membrane	chloroplast thylakoid membrane	chloroplast thylakoid membrane	chloroplast thylakoid membrane	chloroplast thylakoid membrane
PtpAffx.6101.1.S1_a_at	3.32371	estExt_Genewise1_v1.C_LG_IV0527	glycine-rich RNA binding protein AtGRP7 : NULL	+	+	+		+		+	tremula × tremuloides	At2g21660	DNA or RNA binding	DNA or RNA metabolism	nucleus	other biological processes	response to abiotic or biotic stimulus	response to stress											double-stranded DNA binding	single-stranded DNA binding	RNA binding	nucleus	circadian rhythm	response to cold	response to cold	DNA duplex unwinding
PtpAffx.225667.1.S1_at	3.32302	eugene3.00570050	putative protein : predicted protein	+	+	+	+	+	+	+	trichocarpa	At4g35890	chloroplast																chloroplast
PtpAffx.37135.1.A1_at	3.32015	gw1.III.2098.1	hypothetical protein : predicted by genemark.hmm	+	+	+	+	+	+	+	trichocarpa × nigra	At1g31650	other molecular functions	unknown biological processes	unknown molecular functions														molecular function unknown	Rho guanyl-nucleotide exchange factor activity	biological process unknown
PtpAffx.653.19.A1_at	3.31868	grail3.0017030201	putative protein : tom-1B protein	+	+	+	+	+	+	+	trichocarpa × nigra	At4g32760	cell organization and biogenesis	Golgi apparatus	other cytoplasmic components	other intracellular components	transport	transporter activity											Golgi stack	Golgi stack	Golgi stack	intracellular protein transport	intracellular protein transport	intra-Golgi vesicle-mediated transport	intra-Golgi vesicle-mediated transport	protein transporter activity
PtpAffx.206936.1.S1_s_at	3.31539	gw1.VII.712.1	SHORT-ROOT (SHR) :	+	+	+	+	+	+	+	trichocarpa	At4g37650	developmental processes	nucleus	other cellular processes	transcription factor activity													transcription factor activity	nucleus	asymmetric cell division	radial pattern formation
PtpAffx.200538.1.S1_at	3.30551	fgenesh4_pg.C_LG_I001170	P0666G04.17 [Oryza sativa (japonica cultivar-group)]	+	+	+	+	+	+	+	trichocarpa
PtpAffx.50152.2.A1_a_at	3.30185	eugene3.67200001	ribosomal protein S15a homolog : ribosomal protein S15a - Brassica napus	+	+	+	+	+	+	+	trichocarpa × deltoides	At4g29430	cytosol	mitochondria	other cellular processes	other cytoplasmic components	other intracellular components	other metabolic processes	protein metabolism	ribosome	structural molecule activity								structural constituent of ribosome	mitochondrion	cytosolic small ribosomal subunit (sensu Eukaryota)	cytosolic small ribosomal subunit (sensu Eukaryota)	cytosolic small ribosomal subunit (sensu Eukaryota)	cytosolic small ribosomal subunit (sensu Eukaryota)	translation	translation	translation
Ptp.2518.1.S1_x_at	3.28272	eugene3.00180798	fructose bisphosphate aldolase - like protein : fructose bisphosphate aldolase	+	+	+	+	+	+	+	trichocarpa × deltoides	At3g52930	mitochondria	other cellular processes	other cytoplasmic components	other enzyme activity	other intracellular components	other metabolic processes											fructose-bisphosphate aldolase activity	mitochondrion	mitochondrial envelope	mitochondrial envelope	mitochondrial envelope	pentose-phosphate shunt	pentose-phosphate shunt
PtpAffx.223272.1.S1_at	3.28243	grail3.0086004801	hypothetical protein : predicted by genemark.hmm	+	+	+	+	+	+	+	trichocarpa	At1g78910	other cellular processes	other enzyme activity	other metabolic processes														pseudouridylate synthase activity	RNA processing	RNA processing
PtpAffx.223237.1.S1_at	3.28163	fgenesh4_pg.C_scaffold_86000009	auxin-induced basic helix-loop-helix transcription factor	+	+	+	+	+	+	+	trichocarpa	At1g58100	other cellular processes	other metabolic processes	transcription	transcription factor activity	unknown cellular components												transcription factor activity	cellular component unknown	regulation of transcription	regulation of transcription	regulation of transcription
PtpAffx.9498.1.A1_at	3.28138	gw1.X.192.1	lysophospholipase isolog	+	+	+	+	+	+	+	trichocarpa × nigra	At1g77420	hydrolase activity	other cellular processes	other metabolic processes														aromatic compound metabolic process	aromatic compound metabolic process	hydrolase activity
PtpAffx.48179.1.A1_at	3.28044	eugene3.02010011	similar to c-myc binding protein : temporary automated functional assignment	+	+	+	+	+	+	+	deltoides	At2g14045	unknown biological processes	unknown cellular components	unknown molecular functions														molecular function unknown	cellular component unknown	biological process unknown
PtpAffx.207776.1.S1_s_at	3.28008	eugene3.00080660	expressed protein : :supported by full-length cDNA: Ceres:150381.	+	+	+	+	+	+	+	trichocarpa	At5g05520	mitochondria	plastid	unknown biological processes	unknown molecular functions													molecular function unknown	mitochondrion	biological process unknown	plastid
PtpAffx.58754.1.A1_at	3.26994	gw1.171.35.1	DEF (CLA1) protein : : supported by cDNA: gi_14334451_gb_AY034917.1_	+	+	+	+	+	+	+	trichocarpa × nigra	At4g15560	chloroplast	other cellular processes	other metabolic processes	transferase activity													1-deoxy-D-xylulose-5-phosphate synthase activity	chloroplast	chlorophyll biosynthetic process	chlorophyll biosynthetic process	isopentenyl diphosphate biosynthetic process, mevalonate-independent pathway	isopentenyl diphosphate biosynthetic process, mevalonate-independent pathway
PtpAffx.2819.2.S1_at	3.26847	estExt_fgenesh4_pm.C_290090	senescence-associated protein 5-like protein : : supported by cDNA: gi_17979385	+	+	+	+	+	+	+	trichocarpa	At5g46700	developmental processes	other biological processes	other membranes	unknown molecular functions													molecular function unknown	aging	meristem organization	radial pattern formation	root morphogenesis	leaf vascular tissue pattern formation	endomembrane system	integral to membrane
PtpAffx.25250.3.S1_s_at	3.26697	grail3.0006039701	hypothetical protein : predicted by genscan+	+	+	+		+		+	tremula × tremuloides	At1g68730	chloroplast																chloroplast
PtpAffx.28625.1.S1_at	3.26566	eugene3.00100763	unknown protein : Strong similarity to gi|2244833 centromere protein homolog from Arabidopsis thaliana chromosome 4 contig gb|Z97337. ESTs gb|T20765 and gb|AA586277 come from this gene	+	+	+		+		+	tremula × tremuloides	At1g03080	unknown biological processes	unknown cellular components	unknown molecular functions														molecular function unknown	cellular component unknown	biological process unknown
PtpAffx.221963.1.S1_s_at	3.26565	estExt_Genewise1_v1.C_570162	putative senescence-associated protein 12 : :supported by full-length cDNA: Ceres:40806.	+	+	+	+	+	+	+	trichocarpa	At2g17840	chloroplast	response to abiotic or biotic stimulus	response to stress	unknown molecular functions													molecular function unknown	response to cold	response to cold	response to water deprivation	response to water deprivation	chloroplast	response to high light intensity	response to salt stress	response to salt stress
PtpAffx.125608.1.A1_at	3.26509	fgenesh4_pm.C_LG_VIII000037	bZIP family transcription factor : contains a bZIP transcription factor basic domain signature (PDOC00036)	+	+	+	+	+	+	+	trichocarpa	At2g41070	DNA or RNA binding	nucleus	other cellular processes	other metabolic processes	signal transduction	transcription	transcription factor activity										DNA binding	transcription factor activity	nucleus	regulation of transcription, DNA-dependent	regulation of transcription, DNA-dependent	regulation of transcription, DNA-dependent	abscisic acid mediated signaling
PtpAffx.35452.1.S1_at	3.26228	eugene3.01310088	MOM1 : identical to MOM1 (mutation in a 'Morpheus molecule') [Arabidopsis thaliana] gi|8132770|gb|AAF73381.1|: supported by cDNA: gi_8132767_gb_AF213627.1_AF213627	+	+	+	+	+	+	+	trichocarpa × nigra	At1g08060	cell organization and biogenesis	DNA or RNA metabolism	nucleus	other cellular processes	other metabolic processes	transcription											nucleus	chromatin silencing	chromatin silencing	chromatin silencing	chromatin silencing	chromatin silencing
Ptp.6417.1.S1_s_at	3.26083	estExt_fgenesh4_pg.C_LG_XVI1008	putative protein : 24 kDa seed maturation protein	+	+	+		+		+	tremula × tremuloides	At3g54120	ER	unknown biological processes															endoplasmic reticulum	biological process unknown
PtpAffx.3207.5.S1_a_at	3.26036	gw1.204.18.1	hypothetical protein : contains similarity to phenylalanine hydroxylase GI:476740 from [Pseudomonas aeruginosa]	+	+	+		+		+	tremula	At1g29810	other enzyme activity																dihydroxy-acid dehydratase activity
PtpAffx.211222.1.S1_s_at	3.26009	grail3.0055014702	putative protein :	+	+	+	+	+	+	+	trichocarpa	At4g27010	unknown biological processes	unknown cellular components	unknown molecular functions														molecular function unknown	cellular component unknown	biological process unknown
PtpAffx.249.194.S1_at	3.2596	gw1.I.2678.1	putative protein : copine I	+	+	+		+		+	tremula × tremuloides	At5g14420	other cellular processes	other enzyme activity	other metabolic processes	plasma membrane	protein metabolism												ubiquitin-protein ligase activity	plasma membrane	N-terminal protein myristoylation	N-terminal protein myristoylation	N-terminal protein myristoylation	cytokinin metabolic process	cytokinin metabolic process	auxin metabolic process	auxin metabolic process
PtpAffx.37324.1.A1_s_at	3.25684	estExt_Genewise1_v1.C_LG_III1931	putative protein : predicted proteins	+	+	+	+	+	+	+	trichocarpa × deltoides	At5g20540	unknown biological processes	unknown cellular components	unknown molecular functions														molecular function unknown	cellular component unknown	biological process unknown
PtpAffx.44091.1.A1_at	3.25259	grail3.0006015301	xyloglucan endotransglycosylase (XTR2) : identical to xyloglucan endotransglycosylase-related protein XTR2 GI:1244756 [Arabidopsis thaliana]:supported by full-length cDNA: Ceres:19079.	+	+	+	+	+	+	+	trichocarpa	At1g14720	cell wall	extracellular	hydrolase activity	other cellular processes	other membranes	other metabolic processes											cell wall	carbohydrate metabolic process	glucan metabolic process	glucan metabolic process	endomembrane system	hydrolase activity, acting on glycosyl bonds	apoplast
Ptp.3320.1.S1_x_at	3.24341	estExt_fgenesh4_pm.C_LG_X0635	unknown protein : contains Pfam profile: PF01105: emp24:gp25L:p24 family: supported by cDNA: gi_18252234	+	+	+	+	+	+	+	trichocarpa	At1g69460	cell organization and biogenesis	ER	other membranes	protein binding	transport	transporter activity											endoplasmic reticulum	intracellular protein transport	intracellular protein transport	protein transmembrane transporter activity	protein transmembrane transporter activity	membrane
PtpAffx.217871.1.S1_at	3.24127	fgenesh4_pm.C_scaffold_182000009	hypothetical protein : predicted by genemark.hmm	+	+	+	+	+	+	+	trichocarpa	At3g14900	chloroplast	unknown biological processes	unknown molecular functions														molecular function unknown	biological process unknown	chloroplast
Ptp.5640.1.S1_at	3.24058	estExt_fgenesh4_pg.C_LG_I2774	unknown protein :	+	+	+	+	+	+	+	trichocarpa	At2g34680	developmental processes	other biological processes	protein binding	unknown cellular components													protein binding	cellular component unknown	response to auxin stimulus	lateral root morphogenesis
PtpAffx.107388.1.A1_at	3.23872	fgenesh4_pm.C_LG_VIII000494	hypothetical protein : predicted by genemark.hmm	+	+	+		+		+	tremula × tremuloides	At1g25570	other membranes	protein binding															protein binding	endomembrane system
PtpAffx.81989.1.A1_at	3.23129	estExt_Genewise1_v1.C_LG_II2939	acyl carrier protein : identical to GB:L23574: supported by cDNA: gi_15450374_gb_AY052288.1_	+	+	+	+	+	+	+	trichocarpa × deltoides	At2g44620	mitochondria	other cellular processes	other metabolic processes	transporter activity													acyl carrier activity	mitochondrion	fatty acid biosynthetic process	fatty acid biosynthetic process
PtpAffx.212115.1.S1_at	3.23087	grail3.0141004901	serine:threonine-protein kinase : :supported by full-length cDNA: Ceres:39888.	+	+	+	+	+	+	+	trichocarpa	At5g63650	kinase activity	response to abiotic or biotic stimulus	response to stress														response to osmotic stress	response to osmotic stress	response to salt stress	response to salt stress	kinase activity
PtpAffx.146350.1.A1_s_at	3.2289	grail3.0036019502	hypothetical protein : predicted by genemark.hmm	+	+	+	+	+	+	+	trichocarpa × deltoides	At3g26360
PtpAffx.151954.1.S1_a_at	3.22729	estExt_Genewise1_v1.C_LG_II0164	putative protein : contains alternative donor splice site TT at exon 2	+	+	+	+	+	+	+	trichocarpa × nigra	At3g58180	other cytoplasmic components	other enzyme activity	other intracellular components	other membranes	plasma membrane	plastid	unknown biological processes										biological process unknown	lyase activity	phycobilisome	phycobilisome	phycobilisome	phycobilisome	phycobilisome
PtpAffx.125398.1.A1_at	3.22679	estExt_Genewise1_v1.C_LG_II3307	expressed protein : supported by cDNA: Ceres:13319: supported by cDNA: 13319.	+	+	+	+	+	+	+	trichocarpa	At2g46225	cell organization and biogenesis	developmental processes	other cellular processes	other cytoplasmic components	other intracellular components	unknown molecular functions											molecular function unknown	trichome morphogenesis	trichome morphogenesis	trichome morphogenesis	SCAR complex	SCAR complex	actin nucleation
PtpAffx.113579.2.S1_at	3.2238	eugene3.01870011	syntaxin SYP6 family : SP|Q63635|SYN6_RAT SYNTAXIN 6: : supported by cDNA: gi_16041649_gb_AF355754.2_AF355754	+	+	+		+		+	tremuloides	At1g28490	cell organization and biogenesis	Golgi apparatus	other cytoplasmic components	other intracellular components	protein binding	transport											SNAP receptor activity	intracellular protein transport	intracellular protein transport	membrane fusion	trans-Golgi network transport vesicle	trans-Golgi network transport vesicle	trans-Golgi network transport vesicle
PtpAffx.207664.1.S1_x_at	3.22277	estExt_fgenesh4_pm.C_LG_VIII0151	putative protein : ABI3-interacting protein	+	+	+	+	+	+	+	trichocarpa	At5g02810	mitochondria	nucleus	other biological processes	other molecular functions	response to abiotic or biotic stimulus	signal transduction											two-component response regulator activity	nucleus	mitochondrion	circadian rhythm	response to temperature stimulus	red or far red light signaling pathway	red or far red light signaling pathway	transcription regulator activity
PtpAffx.16432.1.S1_at	3.2187	estExt_Genewise1_v1.C_LG_III1972	PHD-finger protein	+	+	+	+	+	+	+	trichocarpa	At3g24010	DNA or RNA binding	other cellular processes	other metabolic processes	transcription	unknown cellular components												DNA binding	cellular component unknown	regulation of transcription, DNA-dependent	regulation of transcription, DNA-dependent	regulation of transcription, DNA-dependent
PtpAffx.223267.1.S1_at	3.21728	gw1.86.141.1	hypothetical protein : similar to hypothetical protein GB:AAD49998 GI:5734733 from [Arabidopsis thaliana]: supported by cDNA: gi_18700104	+	+	+	+	+	+	+	trichocarpa	At1g11170	unknown biological processes	unknown cellular components	unknown molecular functions														molecular function unknown	cellular component unknown	biological process unknown
PtpAffx.211588.1.S1_at	3.21304	eugene3.00140385	putative protein : strong similarity to unknown protein (gb|AAF24581.1)	+	+	+	+	+	+	+	trichocarpa	At5g41620	unknown biological processes	unknown molecular functions															molecular function unknown	biological process unknown
PtpAffx.10393.3.S1_at	3.21297	estExt_fgenesh4_pm.C_LG_II0445	14-3-3 protein GF14 epsilon (grf10) : identical to 14-3-3 protein GF14 epsilon GI:5802798	+	+	+	+	+	+	+	trichocarpa	At1g22300	chloroplast	other cytoplasmic components	other intracellular components	plasma membrane	plastid	protein binding											protein binding	cytoplasm	plasma membrane	chloroplast stroma	chloroplast stroma	chloroplast stroma	chloroplast stroma	protein phosphorylated amino acid binding
PtpAffx.23780.1.S1_at	3.21007	eugene3.00131157	expressed protein : :supported by full-length cDNA: Ceres:119956.	+	+	+		+		+	tremula	At4g28210	chloroplast	developmental processes	unknown molecular functions														molecular function unknown	chloroplast	embryonic development ending in seed dormancy
PtpAffx.69345.1.A1_at	3.20738	eugene3.00180931	putative protein :	+	+	+	+	+	+	+	trichocarpa × nigra	At4g30790	unknown biological processes																biological process unknown
Ptp.1573.1.S1_at	3.19814	estExt_fgenesh4_kg.C_LG_X0019	ribosomal protein S15-like : ribosomal protein S15 - Arabidopsis thaliana	+	+	+	+	+	+	+	trichocarpa × nigra	At5g09510	cytosol	other cellular processes	other cytoplasmic components	other intracellular components	other metabolic processes	protein metabolism	ribosome	structural molecule activity									structural constituent of ribosome	cytosolic small ribosomal subunit (sensu Eukaryota)	cytosolic small ribosomal subunit (sensu Eukaryota)	cytosolic small ribosomal subunit (sensu Eukaryota)	cytosolic small ribosomal subunit (sensu Eukaryota)	translation	translation	translation
PtpAffx.152043.1.S1_s_at	3.19587	estExt_fgenesh4_pm.C_LG_V0429	ribosomal protein : identical to ribosomal protein GI:166858 from [Arabidopsis thaliana]:supported by full-length cDNA: Ceres:14534.	+	+	+		+		+	alba × tremulavar.glandulosa	At1g43170	cytosol	developmental processes	other cellular processes	other cytoplasmic components	other intracellular components	other metabolic processes	protein metabolism	ribosome	structural molecule activity								structural constituent of ribosome	cytosolic ribosome (sensu Eukaryota)	cytosolic ribosome (sensu Eukaryota)	cytosolic ribosome (sensu Eukaryota)	cytosolic ribosome (sensu Eukaryota)	ribosome	cytosolic large ribosomal subunit (sensu Eukaryota)	cytosolic large ribosomal subunit (sensu Eukaryota)	cytosolic large ribosomal subunit (sensu Eukaryota)	cytosolic large ribosomal subunit (sensu Eukaryota)	translation	translation	translation	embryonic development ending in seed dormancy
PtpAffx.4170.2.S1_at	3.1951	gw1.XIV.3240.1	bHLH protein : : supported by full-length cDNA: Ceres: 21406.	+	+	+	+	+	+	+	trichocarpa × deltoides	At1g05805	DNA or RNA binding	nucleus	other cellular processes	other metabolic processes	transcription	transcription factor activity											DNA binding	transcription factor activity	nucleus	regulation of transcription	regulation of transcription	regulation of transcription
PtpAffx.212860.1.S1_s_at	3.19141	fgenesh4_pm.C_LG_XV000279	leucine-rich repeat transmembrane protein kinase	+	+	+	+	+	+	+	trichocarpa	At5g14210	kinase activity	mitochondria	nucleotide binding	other cellular processes	other metabolic processes	protein metabolism	signal transduction	transferase activity									protein kinase activity	protein kinase activity	protein serine/threonine kinase activity	protein serine/threonine kinase activity	ATP binding	mitochondrion	protein amino acid phosphorylation	protein amino acid phosphorylation	protein amino acid phosphorylation	transmembrane receptor protein tyrosine kinase signaling pathway
PtpAffx.221286.1.S1_at	3.18849	eugene3.00410062	hypothetical protein : predicted by genemark.hmm	+	+	+	+	+	+	+	trichocarpa	At1g34355	unknown biological processes	unknown cellular components															cellular component unknown	biological process unknown
PtpAffx.25163.1.A1_at	3.18315	grail3.0061016301	putative protein : glycosyl transferase lgtC - Neisseria gonorrhoeae	+	+	+	+	+	+	+	nigra	At3g62660	other membranes	other metabolic processes	transferase activity														endomembrane system	carbohydrate biosynthetic process	transferase activity, transferring glycosyl groups	transferase activity, transferring hexosyl groups	polygalacturonate 4-alpha-galacturonosyltransferase activity
PtpAffx.19046.1.S1_at	3.18255	estExt_fgenesh4_pg.C_LG_V1437	dihydrofolate reductase-thymidylate synthase : identical to GP:289193:L08593	+	+	+	+	+	+	+	trichocarpa × deltoides	At2g16370	other cellular processes	other enzyme activity	other metabolic processes	transferase activity	unknown cellular components												dihydrofolate reductase activity	thymidylate synthase activity	cellular component unknown	10-formyltetrahydrofolate biosynthetic process	10-formyltetrahydrofolate biosynthetic process
Ptp.4852.1.A1_at	3.1811	gw1.XV.1392.1	putative protein : similar to unknown protein (pir||S75732):supported by full-length cDNA: Ceres:35710.	+	+	+	+	+	+	+	trichocarpa × deltoides	At5g50100	mitochondria	unknown biological processes	unknown molecular functions														molecular function unknown	mitochondrion	biological process unknown
PtpAffx.136381.2.S1_s_at	3.16434	grail3.0035020701	RING finger protein : :supported by full-length cDNA: Ceres:25801.	+	+	+	+	+	+	+	trichocarpa × deltoides	At3g61460	other binding	other biological processes	other membranes	protein binding													protein binding	zinc ion binding	response to brassinosteroid stimulus	response to chitin	endomembrane system
PtpAffx.219833.1.S1_at	3.15763	fgenesh4_pg.C_scaffold_28000326	expressed protein : :supported by full-length cDNA: Ceres:6768.	+	+	+	+	+	+	+	trichocarpa	At3g08600
PtpAffx.993.3.A1_s_at	3.15762	fgenesh4_pm.C_LG_VIII000728	ribosomal protein L17	+	+	+	+	+	+	+	trichocarpa	At3g04400	developmental processes	other cellular processes	other metabolic processes	protein metabolism	ribosome	structural molecule activity											structural constituent of ribosome	ribosome	translation	translation	translation	embryonic development ending in seed dormancy
PtpAffx.63341.1.S1_a_at	3.15712	grail3.0002054501	hypothetical protein : predicted by genscan+: supported by cDNA: gi_17065431	+	+	+	+	+	+	+	deltoides	At1g06200	hydrolase activity	other cellular processes	other membranes	other metabolic processes	protein metabolism												proteolysis	proteolysis	proteolysis	serine-type peptidase activity	membrane
PtpAffx.5923.1.S1_at	3.15113	estExt_fgenesh4_pg.C_LG_III1156	polygalacturonase	+	+	+	+	+	+	+	trichocarpa	At4g23820	hydrolase activity	other membranes	other metabolic processes														polygalacturonase activity	carbohydrate metabolic process	endomembrane system
PtpAffx.108379.1.A1_at	3.15011	gw1.XI.1690.1	expressed protein : contains Pfam profiles: PF00036 EF hand (2 copies): supported by cDNA: gi_14334439_gb_AY034911.1_	+	+	+	+	+	+	+	trichocarpa	At3g20290	other binding	unknown cellular components															calcium ion binding	cellular component unknown
PtpAffx.101648.1.A1_at	3.14673	fgenesh4_pm.C_LG_V000095	leucine-rich repeat transmembrane protein kinase	+	+	+	+	+	+	+	trichocarpa × deltoides	At5g10020	kinase activity	nucleotide binding	other cellular processes	other membranes	other metabolic processes	protein metabolism	signal transduction	transferase activity									protein serine/threonine kinase activity	protein serine/threonine kinase activity	ATP binding	protein amino acid phosphorylation	protein amino acid phosphorylation	protein amino acid phosphorylation	transmembrane receptor protein tyrosine kinase signaling pathway	endomembrane system
PtpAffx.20179.1.A1_at	3.14598	grail3.0038004402	polyubiquitin (UBQ4) : identical to GI:17677	+	+	+	+	+	+	+	trichocarpa × nigra	At5g20620	other cellular processes	other metabolic processes	protein binding	protein metabolism													protein binding	protein modification process	protein modification process	protein modification process	ubiquitin-dependent protein catabolic process	ubiquitin-dependent protein catabolic process	ubiquitin-dependent protein catabolic process	protein ubiquitination during ubiquitin-dependent protein catabolic process	protein ubiquitination during ubiquitin-dependent protein catabolic process	protein ubiquitination during ubiquitin-dependent protein catabolic process
PtpAffx.106423.1.A1_s_at	3.13962	estExt_Genewise1_v1.C_LG_IX1814	expressed protein : : supported by full-length cDNA: Ceres: 148308.	+	+	+	+	+	+	+	nigra	At1g75180	unknown biological processes	unknown cellular components	unknown molecular functions														molecular function unknown	cellular component unknown	biological process unknown
PtpAffx.215576.1.S1_at	3.13247	gw1.125.140.1	Expressed protein : : supported by full-length cDNA: Ceres: 266299.	+	+	+	+	+	+	+	trichocarpa	At4g19985	other cellular processes	other metabolic processes	protein metabolism	transferase activity													N-terminal protein myristoylation	N-terminal protein myristoylation	N-terminal protein myristoylation	N-acetyltransferase activity	metabolic process
PtpAffx.201929.1.S1_at	3.13198	gw1.II.1347.1	hypothetical protein :	+	+	+	+	+	+	+	trichocarpa	At4g08940	unknown biological processes	unknown molecular functions															molecular function unknown	biological process unknown
PtpAffx.3736.1.S1_at	3.12733	grail3.0039026001	putative protein : strong similarity to unknown protein (emb|CAB76911.1)	+	+	+	+	+	+	+	trichocarpa	At5g63140	hydrolase activity	other membranes															acid phosphatase activity	protein serine/threonine phosphatase activity	endomembrane system
PtpAffx.202122.1.S1_at	3.1273	grail3.0033024901	unknown protein : : supported by cDNA: gi_17978923	+	+	+	+	+	+	+	trichocarpa	At5g45290	chloroplast	other binding	other cellular processes	other metabolic processes	protein binding	protein metabolism											protein binding	N-terminal protein myristoylation	N-terminal protein myristoylation	N-terminal protein myristoylation	zinc ion binding	chloroplast
Ptp.7454.1.S1_at	3.11618	estExt_fgenesh4_pm.C_LG_VI0448	putative protein : similar to unknown protein (gb|AAF32477.1):supported by full-length cDNA: Ceres:117588.	+	+	+	+	+	+	+	trichocarpa	At5g06370	unknown biological processes	unknown molecular functions															molecular function unknown	biological process unknown
PtpAffx.225172.1.S1_at	3.11255	eugene3.01230100	leucine-rich repeat transmembrane protein kinase	+	+	+	+	+	+	+	trichocarpa	At3g47580	kinase activity	nucleotide binding	other cellular processes	other membranes	other metabolic processes	protein metabolism	signal transduction	transferase activity									protein serine/threonine kinase activity	protein serine/threonine kinase activity	ATP binding	protein amino acid phosphorylation	protein amino acid phosphorylation	protein amino acid phosphorylation	transmembrane receptor protein tyrosine kinase signaling pathway	endomembrane system	kinase activity
PtpAffx.32068.1.S1_s_at	3.10794	estExt_fgenesh4_pm.C_280125	unknown protein : : supported by cDNA: gi_18700128	+	+	+	+	+	+	+	trichocarpa × nigra	At2g36630	other cellular processes	other membranes	other metabolic processes	protein metabolism													N-terminal protein myristoylation	N-terminal protein myristoylation	N-terminal protein myristoylation	endomembrane system	integral to membrane
Ptp.2020.1.S1_s_at	3.10651	eugene3.00120841	putative pectate lyase : pectate lyase	+	+	+		+		+	alba × tremula	At4g24780	other enzyme activity	other membranes	unknown biological processes														biological process unknown	endomembrane system	lyase activity	pectate lyase activity
PtpAffx.71648.1.S1_at	3.10491	fgenesh4_pg.C_scaffold_133000078	putative protein phosphatase 2C : similar to GB:AAC16260: supported by cDNA: gi_16930414_gb_AF419561.1_AF419561	+	+	+	+	+	+	+	trichocarpa × deltoides	At1g09160	hydrolase activity																protein phosphatase type 2C activity
Ptp.4831.1.S1_s_at	3.09962	estExt_fgenesh4_pm.C_LG_II0863	coded for by A. thaliana cDNA T04215 : similar to epoxide hydrolases: supported by cDNA: gi_20856514	+	+	+	+	+	+	+	trichocarpa × deltoides	At4g02340	hydrolase activity	other cellular processes	other metabolic processes														epoxide hydrolase activity	aromatic compound metabolic process	aromatic compound metabolic process
PtpAffx.55421.1.A1_s_at	3.09473	eugene3.00021302	putative protein : prib5	+	+	+	+	+	+	+	trichocarpa × deltoides	At3g60450	unknown biological processes	unknown cellular components															cellular component unknown	biological process unknown
PtpAffx.203282.1.S1_at	3.09012	fgenesh4_pm.C_LG_III000453	6-phosphogluconate dehydrogenase : :supported by full-length cDNA: Ceres:109329.	+	+	+	+	+	+	+	trichocarpa	At5g41670	electron transport or energy pathways	mitochondria	other cellular processes	other enzyme activity	other metabolic processes												phosphogluconate dehydrogenase (decarboxylating) activity	mitochondrion	pentose-phosphate shunt	pentose-phosphate shunt	pentose-phosphate shunt, oxidative branch	pentose-phosphate shunt, oxidative branch	pentose-phosphate shunt, non-oxidative branch	pentose-phosphate shunt, non-oxidative branch	glucose catabolic process to D-lactate and ethanol	glucose catabolic process to D-lactate and ethanol	glucose catabolic process to D-lactate and ethanol
Ptp.6435.1.S1_s_at	3.08737	estExt_Genewise1_v1.C_LG_IX3215	putative protein : various predicted bacterial rRNA methylases	+	+	+	+	+	+	+	trichocarpa	At5g26880	DNA or RNA binding	other cellular processes	other metabolic processes	transferase activity													RNA binding	RNA processing	RNA processing	RNA methyltransferase activity
Ptp.1329.1.S1_s_at	3.07885	gw1.III.1951.1	unknown protein :	+	+	+		+		+	tremula × tremuloides	At1g64650	other membranes																endomembrane system
PtpAffx.217454.1.S1_at	3.07756	fgenesh4_pg.C_scaffold_168000021	hypothetical protein : predicted by genscan+: supported by cDNA: gi_18252976	+	+	+	+	+	+	+	trichocarpa	At3g14760	other membranes	unknown biological processes	unknown molecular functions														molecular function unknown	biological process unknown	endomembrane system
Ptp.2344.1.A1_x_at	3.06177	estExt_Genewise1_v1.C_LG_V0405	peroxidase	+	+	+	+	+	+	+	trichocarpa	At1g71695	cell wall	other enzyme activity	response to stress														peroxidase activity	response to oxidative stress	cellulose and pectin-containing cell wall
Ptp.1381.1.S1_s_at	3.04958	gw1.II.1498.1	expressed protein : contains similarity to MFP1 attachment factor 1 GI:7546725 from [Lycopersicon esculentum]:supported by full-length cDNA: Ceres:17075.	+	+	+	+	+	+	+	trichocarpa × nigra	At1g47200	unknown biological processes	unknown cellular components	unknown molecular functions														molecular function unknown	cellular component unknown	biological process unknown
PtpAffx.48387.1.S1_a_at	3.04832	grail3.0020021101	dolichyl-phosphate-mannose--glycolipid alpha-mannosyltransferase -like protein : dolichyl-phosphate-mannose--glycolipid alpha-mannosyltransferase PIGB	+	+	+	+	+	+	+	trichocarpa	At5g14850	ER	other cellular processes	other cytoplasmic components	other intracellular components	other membranes	other metabolic processes	transferase activity										mannosyltransferase activity	endoplasmic reticulum membrane	endoplasmic reticulum membrane	endoplasmic reticulum membrane	endoplasmic reticulum membrane	GPI anchor metabolic process	GPI anchor metabolic process	transferase activity, transferring glycosyl groups
PtpAffx.216003.1.S1_at	3.04687	estExt_fgenesh4_pg.C_1330033	expressed protein : : supported by cDNA: gi_14423461_gb_AF386968.1_AF386968	+	+	+	+	+	+	+	trichocarpa	At3g05510	other metabolic processes	transferase activity															metabolic process	acyltransferase activity
PtpAffx.37587.1.S1_a_at	3.0457	gw1.VII.1803.1	expressed protein : :supported by full-length cDNA: Ceres:123060.	+	+	+	+	+	+	+	trichocarpa	At4g39900	unknown biological processes	unknown cellular components	unknown molecular functions														molecular function unknown	cellular component unknown	biological process unknown
PtpAffx.18295.3.A1_at	3.04312	estExt_fgenesh4_pg.C_LG_I2376	expressed protein : similar to unknown protein (sp|P23438)supported by full-length cDNA: Ceres:16313.	+	+	+	+	+	+	+	trichocarpa	At5g14030	ER	other membranes	unknown biological processes	unknown molecular functions													molecular function unknown	endoplasmic reticulum	biological process unknown	endomembrane system	integral to membrane
Ptp.314.1.A1_at	3.03901	estExt_fgenesh4_pm.C_LG_XVIII0270	UUbiE family : similar to ubiquinone biosynthesis methyltransferase COQ5 [Saccharomyces cerevisiae][SP|P49017]	+	+	+	+	+	+	+	trichocarpa	At5g57300	mitochondria	transferase activity															mitochondrion	methyltransferase activity
PtpAffx.204045.1.S1_s_at	3.03674	eugene3.00040836	putative RGA1	+	+	+	+	+	+	+	trichocarpa	At2g01570	developmental processes	nucleus	other biological processes	other cellular processes	other metabolic processes	response to abiotic or biotic stimulus	response to stress	signal transduction	transcription	transcription factor activity							transcription factor activity	nucleus	response to salt stress	response to salt stress	response to ethylene stimulus	response to abscisic acid stimulus	gibberellic acid mediated signaling	seed germination	seed dormancy	negative regulation of seed germination	response to far red light	hyperosmotic salinity response	hyperosmotic salinity response	regulation of transcription	regulation of transcription	regulation of transcription
PtpAffx.32024.1.A1_at	3.03237	gw1.XVII.321.1	hypothetical protein : predicted by genemark.hmm	+	+	+	+	+	+	+	trichocarpa × nigra	At1g60600	chloroplast	electron transport or energy pathways	other cellular processes	other metabolic processes	transferase activity												prenyltransferase activity	chloroplast	photosynthetic electron transport in photosystem II	photosynthetic electron transport in photosystem II	plastoquinone biosynthetic process	plastoquinone biosynthetic process	phylloquinone biosynthetic process	phylloquinone biosynthetic process	1,4-dihydroxy-2-naphthoate octaprenyltransferase activity
PtpAffx.208895.1.S1_s_at	3.03186	estExt_fgenesh4_pm.C_LG_VIII0545	N-acetylglucosaminyltransferase family (Core-2:I-Branching enzyme family) : similar to glucosaminyl (N-acetyl) transferase GB:4758422 from [Homo sapiens]: supported by cDNA: gi_15215743_gb_AY050401.1_	+	+	+	+	+	+	+	trichocarpa	At1g71070	other membranes	other metabolic processes	transferase activity														acetylglucosaminyltransferase activity	membrane	carbohydrate biosynthetic process	transferase activity, transferring glycosyl groups
PtpAffx.24293.1.S1_at	3.02786	eugene3.04190002	putative transcription factor : Similar to Schizosaccharomyces CCAAT-binding factor (gb|U88525). EST gb|T04310 comes from this gene:supported by full-length cDNA: Ceres:1911.	+	+	+	+	+	+	+	trichocarpa × nigra	At1g08970	DNA or RNA binding	nucleus	other cellular processes	other cytoplasmic components	other metabolic processes	transcription	transcription factor activity										DNA binding	transcription factor activity	nucleus	cytoplasm	regulation of transcription, DNA-dependent	regulation of transcription, DNA-dependent	regulation of transcription, DNA-dependent
PtpAffx.205282.1.S1_at	3.02697	eugene3.00050364	elongation factor	+	+	+	+	+	+	+	trichocarpa	At1g56075
PtpAffx.21002.1.S1_at	3.02303	eugene3.00030684	putative calmodulin : similar to calmodulin GB:P04352 [Chlamydomonas reinhardtii]: contains Pfam profile: PF00036 EF hand (4 copies): supported by cDNA: gi_15010601_gb_AY045602.1_	+	+	+		+		+	tremula × tremuloides	At3g03000	other binding	other cellular processes	other cytoplasmic components	other intracellular components	protein binding	transport											vacuole, cell cycle independent morphology	vacuole, cell cycle independent morphology	calcium ion binding	protein binding	regulation of ion transport	regulation of ion transport
PtpAffx.29788.1.S1_at	3.00776	gw1.I.7980.1	FKBP-type peptidyl-prolyl cis-trans isomerase : SP:Q9LYR5: peptidyl-prolyl cis-trans isomerase	+	+	+	+	+	+	+	trichocarpa × deltoides	At5g13410	chloroplast	other binding	other cellular processes	other cytoplasmic components	other enzyme activity	other intracellular components	other membranes	other metabolic processes	plastid	protein metabolism							peptidyl-prolyl cis-trans isomerase activity	FK506 binding	protein folding	protein folding	protein folding	chloroplast thylakoid membrane	chloroplast thylakoid membrane	chloroplast thylakoid membrane	chloroplast thylakoid membrane	chloroplast thylakoid membrane	chloroplast thylakoid lumen	chloroplast thylakoid lumen	chloroplast thylakoid lumen	chloroplast thylakoid lumen
PtpAffx.149519.1.S1_at	3.0076	gw1.V.3541.1	unknown protein : : supported by cDNA: gi_20465616	+	+	+	+	+	+	+	deltoides	At2g34750	other molecular functions	unknown biological processes	unknown cellular components														RNA polymerase I transcription factor activity	cellular component unknown	biological process unknown
PtpAffx.127904.1.A1_at	3.00636	fgenesh4_pg.C_LG_XVII000323	serine:threonine specific protein kinase -like : serine:threonine:tyrosine-specific protein kinase APK1	+	+	+	+	+	+	+	trichocarpa × deltoides	At5g15080	kinase activity	other cellular processes	other metabolic processes	protein metabolism	unknown cellular components												cellular component unknown	protein amino acid phosphorylation	protein amino acid phosphorylation	protein amino acid phosphorylation	N-terminal protein myristoylation	N-terminal protein myristoylation	N-terminal protein myristoylation	kinase activity
PtpAffx.202446.1.S1_at	3.00418	eugene3.00001978	Expressed protein : : supported by full-length cDNA: Ceres: 157460.	+	+	+	+	+	+	+	trichocarpa	At2g48100	hydrolase activity	other intracellular components	unknown biological processes														exonuclease activity	intracellular	biological process unknown
PtpAffx.212388.1.S1_at	3.00263	gw1.XIX.2123.1	expressed protein : :supported by full-length cDNA: Ceres:110782.	+	+	+	+	+	+	+	trichocarpa	At1g34470	unknown biological processes	unknown cellular components	unknown molecular functions														molecular function unknown	cellular component unknown	biological process unknown
PtpAffx.203146.1.S1_s_at	2.99768	estExt_fgenesh4_pg.C_LG_III0841	unknown protein : : supported by cDNA: gi_17978923	+	+	+	+	+	+	+	trichocarpa	At5g45290	chloroplast	other binding	other cellular processes	other metabolic processes	protein binding	protein metabolism											protein binding	N-terminal protein myristoylation	N-terminal protein myristoylation	N-terminal protein myristoylation	zinc ion binding	chloroplast
PtpAffx.17167.1.S1_a_at	2.99745	eugene3.01630004	ABC transporter family protein : similar to ABC transporter homolog PnATH GI:7573600 from [Populus nigra]	+	+	+	+	+	+	+	nigra	At5g60790	transporter activity																transporter activity
Ptp.5719.1.S1_at	2.99484	estExt_fgenesh4_pm.C_LG_IV0065	glucose transporter : almost identical to glucose transporter GB:P23586 from [Arabidopsis thaliana]: supported by full-length cDNA: Ceres: 33727.	+	+	+	+	+	+	+	trichocarpa	At1g11260	other membranes	transport	transporter activity														sugar:hydrogen ion symporter activity	transport	carbohydrate transport	carbohydrate transmembrane transporter activity	membrane
PtpAffx.29266.1.S1_at	2.99382	estExt_fgenesh4_pm.C_LG_X1007	expressed protein : :supported by full-length cDNA: Ceres:5167.	+	+	+	+	+	+	+	trichocarpa	At2g36290	ER	hydrolase activity	unknown biological processes														endoplasmic reticulum	biological process unknown	hydrolase activity
PtpAffx.115239.1.A1_at	2.9931	fgenesh4_pg.C_LG_V001417	putative protein : contains similarity to GTPase activating protein	+	+	+	+	+	+	+	trichocarpa × nigra	At5g54780	mitochondria	other cellular processes	other molecular functions	signal transduction													RAB GTPase activator activity	mitochondrion	regulation of Rab GTPase activity	regulation of Rab GTPase activity
PtpAffx.214773.1.S1_at	2.97693	gw1.XIX.2470.1	disease resistance protein (TIR class)	+	+	+	+	+	+	+	trichocarpa	At2g20145	other biological processes	other membranes	receptor binding or activity														transmembrane receptor activity	defense response	membrane
PtpAffx.216913.1.S1_at	2.97329	fgenesh4_pg.C_scaffold_155000048	UDP-glycosyltransferase family : similar to UDP-glucose:anthocyanin 5-O-glucosyltransferase GI:4115563 from [Verbena x hybrida]	+	+	+	+	+	+	+	trichocarpa	At4g14090	mitochondria	other metabolic processes	transferase activity														mitochondrion	metabolic process	UDP-glycosyltransferase activity	UDP-glucosyltransferase activity
PtpAffx.50063.1.S1_at	2.9731	fgenesh4_pg.C_LG_XI000792	F-box protein ORE9	+	+	+	+	+	+	+	trichocarpa × nigra	At2g42620	developmental processes	nucleus	other biological processes	other cellular processes	other enzyme activity	other intracellular components	other metabolic processes	protein metabolism	response to abiotic or biotic stimulus	response to stress	transport						ubiquitin ligase complex	ubiquitin-protein ligase activity	nucleus	ubiquitin-dependent protein catabolic process	ubiquitin-dependent protein catabolic process	ubiquitin-dependent protein catabolic process	aging	response to water deprivation	response to water deprivation	auxin polar transport	regulation of meristem organization	shoot morphogenesis	protein ubiquitination	protein ubiquitination	protein ubiquitination	SCF ubiquitin ligase complex
PtpAffx.65163.1.A1_at	2.97214	estExt_Genewise1_v1.C_LG_I1550	aldehyde dehydrogenase like protein : aldehyde dehydrogenase (NAD+) (EC 1.2.1.3) 4	+	+	+	+	+	+	+	trichocarpa	At4g36250	ER	other enzyme activity	other metabolic processes														3-chloroallyl aldehyde dehydrogenase activity	aldehyde dehydrogenase (NAD) activity	endoplasmic reticulum	metabolic process
PtpAffx.4733.4.A1_at	2.97011	eugene3.00031308	putative obtusifoliol 14-alpha demethylase : strong similarity to gb|U74319 obtusifoliol 14-alpha demethylase (CYP51) from Sorghum bicolor and is a member of the PF|00067 cytochrome P450 family. ESTs gb|AA72030	+	+	+		+		+	tremuloides	At1g11680	developmental processes	ER	other binding	other cellular processes	other enzyme activity	other metabolic processes											endoplasmic reticulum	sterol 14-demethylase activity	embryonic development ending in seed dormancy	sterol biosynthetic process	sterol biosynthetic process	oxygen binding
PtpAffx.206781.1.S1_s_at	2.96499	eugene3.00061835	mitochondrial carrier protein family : :supported by full-length cDNA: Ceres:12232.	+	+	+	+	+	+	+	trichocarpa	At4g32400	cell organization and biogenesis	mitochondria	other binding	other cytoplasmic components	other intracellular components	other membranes	plastid	transport	transporter activity								transporter activity	binding	mitochondrion	mitochondrial inner membrane	mitochondrial inner membrane	mitochondrial inner membrane	mitochondrial inner membrane	transport	mitochondrial transport	mitochondrial transport	plastid
PtpAffx.205630.1.S1_at	2.96478	gw1.V.460.1	choline kinase GmCK2p -like protein : choline kinase GmCK2p -Glycine max	+	+	+	+	+	+	+	trichocarpa	At4g09760	kinase activity	transferase activity															choline kinase activity	choline kinase activity
PtpAffx.21762.1.S1_at	2.96299	gw1.64.6.1	dynamin-like protein ADL2 : supported by cDNA gi:19032336	+	+	+		+		+	tremula × tremuloides	At4g33650	cell organization and biogenesis	chloroplast	hydrolase activity	nucleotide binding	other binding	other cytoplasmic components	other intracellular components	other membranes	plastid								GTPase activity	GTP binding	chloroplast	chloroplast organization and biogenesis	chloroplast envelope	chloroplast envelope	chloroplast envelope	chloroplast envelope	chloroplast envelope	membrane	phosphoinositide binding
PtpAffx.1654.2.S1_at	2.96142	grail3.0022002301	hypothetical protein : contains Pfam profile PF00642 zinc finger protein: supported by cDNA: gi_16797660	+	+	+		+		+	tremula	At3g12680	DNA or RNA binding	nucleus	other cellular processes														cell fate determination	RNA binding	nucleus
Ptp.4592.1.S1_s_at	2.95905	gw1.XVII.1004.1	expressed protein : contains similarity to set protein GI:338038 from [Homo sapiens]:supported by full-length cDNA: Ceres:27467.	+	+	+	+	+	+	+	trichocarpa × deltoides	At1g18800	cell organization and biogenesis	developmental processes	DNA or RNA binding	DNA or RNA metabolism	nucleus	other binding	other cellular processes	other cytoplasmic components	other metabolic processes	protein binding							DNA binding	chromatin binding	nucleus	cytoplasm	nucleosome assembly	nucleosome assembly	nucleosome assembly	cell proliferation	lateral root formation	cell differentiation	histone binding
PtpAffx.107566.1.A1_a_at	2.95545	gw1.I.8116.1	methyltransferase	+	+	+	+	+	+	+	trichocarpa × deltoides	At3g13440	other cellular processes	other metabolic processes	unknown cellular components														cellular component unknown	methanol oxidation	methanol oxidation	acetate biosynthetic process from carbon monoxide	acetate biosynthetic process from carbon monoxide
PtpAffx.159944.1.A1_at	2.94495	estExt_fgenesh4_pm.C_1070023	putative GTP-binding protein : similar to NGP-1 GB:Q13823 from (Homo sapiens)	+	+	+	+	+	+	+	trichocarpa × deltoides	At1g52980	nucleotide binding	other intracellular components	unknown biological processes														GTP binding	intracellular	biological process unknown
PtpAffx.85723.1.A1_a_at	2.94378	fgenesh4_pm.C_LG_VI000346	putative protein : peroxisomal Ca-dependent solute carrier - Oryctolagus cuniculus	+	+	+	+	+	+	+	trichocarpa × deltoides	At5g01500	mitochondria	other binding	other cytoplasmic components	other intracellular components	other membranes	plastid	transport	transporter activity									transporter activity	ATP transmembrane transporter activity	binding	mitochondrion	mitochondrial inner membrane	mitochondrial inner membrane	mitochondrial inner membrane	mitochondrial inner membrane	transport	plastid envelope	plastid envelope	plastid envelope	plastid	thylakoid membrane	thylakoid membrane
PtpAffx.220024.1.S1_at	2.94307	gw1.29.384.1	putative protein : contains similarity to maturase-related protein	+	+	+	+	+	+	+	trichocarpa	At5g46920	DNA or RNA binding	DNA or RNA metabolism	other cellular processes	other metabolic processes	transferase activity												RNA binding	RNA-directed DNA polymerase activity	RNA-dependent DNA replication	RNA splicing	RNA splicing
PtpAffx.45383.2.A1_a_at	2.93637	estExt_fgenesh4_pg.C_LG_XV0123	expressed protein : :supported by full-length cDNA: Ceres:21244.	+	+	+	+	+	+	+	trichocarpa × deltoides	At4g22000	unknown biological processes	unknown cellular components	unknown molecular functions														molecular function unknown	cellular component unknown	biological process unknown
PtpAffx.13101.3.S1_a_at	2.93546	estExt_Genewise1_v1.C_LG_VIII1412	putative diadenosine 5'	+	+	+	+	+	+	+	trichocarpa × deltoides	At3g10620	chloroplast	hydrolase activity															bis(5'-nucleosyl)-tetraphosphatase (asymmetrical) activity	chloroplast
PtpAffx.151904.1.A1_at	2.93459	eugene3.00030247	expressed protein : : supported by cDNA: gi_16604353_gb_AY058075.1_	+	+	+	+	+	+	+	nigra	At1g54150	other binding	other membranes	protein binding														protein binding	zinc ion binding	endomembrane system
PtpAffx.160545.1.A1_at	2.93288	estExt_fgenesh4_kg.C_LG_XIV0026	glutathione peroxidase	+	+	+	+	+	+	+	trichocarpa	At2g48150	cytosol	other cellular processes	other enzyme activity	other metabolic processes	protein metabolism	response to stress											glutathione peroxidase activity	cytosol	N-terminal protein myristoylation	N-terminal protein myristoylation	N-terminal protein myristoylation	response to oxidative stress
PtpAffx.2376.2.A1_s_at	2.93276	gw1.II.830.1	chloroplast nucleoid DNA binding protein	+	+	+	+	+	+	+	nigra	At1g01300	cell wall	hydrolase activity	other cellular processes	other metabolic processes	protein metabolism												pepsin A activity	proteolysis	proteolysis	proteolysis	cellulose and pectin-containing cell wall
PtpAffx.108104.1.A1_at	2.92941	eugene3.00012981	GTP-binding protein	+	+	+	+	+	+	+	trichocarpa × deltoides	At1g56050	nucleotide binding	other intracellular components	unknown biological processes														GTP binding	intracellular	biological process unknown
PtpAffx.206845.1.S1_at	2.9288	fgenesh4_pg.C_LG_VI001912	hypothetical protein : contains Pfam profile: PF01535 domain of unknown function (2 copies)	+	+	+	+	+	+	+	trichocarpa	At3g29230	other binding	unknown biological processes															binding	biological process unknown
PtpAffx.205681.1.S1_x_at	2.91749	grail3.0002040401	unknown protein : : supported by cDNA: gi_13877666	+	+	+	+	+	+	+	trichocarpa	At2g27310	unknown biological processes	unknown cellular components	unknown molecular functions														molecular function unknown	cellular component unknown	biological process unknown
PtpAffx.123814.1.A1_at	2.91629	grail3.0038016401	receptor-protein kinase-like protein :	+	+	+	+	+	+	+	trichocarpa × nigra	At5g24010	kinase activity	other cellular processes	other membranes	other metabolic processes	protein metabolism												protein amino acid phosphorylation	protein amino acid phosphorylation	protein amino acid phosphorylation	endomembrane system	kinase activity
PtpAffx.20937.1.A1_at	2.9149	gw1.I.9888.1	putative protein : contains similarity to nonspecific lipid-transfer protein:supported by full-length cDNA: Ceres:98459.	+	+	+	+	+	+	+	trichocarpa × deltoides	At5g64080	other binding	other membranes	transport														lipid transport	lipid binding	anchored to membrane
PtpAffx.216713.1.S1_at	2.91375	gw1.150.48.1	putative protein : Mlo-h1 protein - Hordeum vulgare	+	+	+	+	+	+	+	trichocarpa	At3g45290	other biological processes	other cellular processes	plasma membrane	protein binding													calmodulin binding	plasma membrane	defense response	cell death
PtpAffx.200891.1.S1_x_at	2.91315	fgenesh4_pm.C_LG_I000798	putative protein : predicted protein At2g25260 - Arabidopsis thaliana	+	+	+	+	+	+	+	trichocarpa	At5g13500	other membranes	unknown biological processes	unknown molecular functions														molecular function unknown	biological process unknown	endomembrane system
PtpAffx.1281.1.A1_at	2.91184	estExt_Genewise1_v1.C_LG_VIII0704	eukaryotic translation initiation factor 3 subunit g (eIF3g) : : supported by full-length cDNA: Ceres: 39231.	+	+	+	+	+	+	+	trichocarpa	At3g11400	cell organization and biogenesis	DNA or RNA binding	nucleic acid binding	other cellular processes	other cytoplasmic components	other intracellular components	other metabolic processes	protein metabolism									RNA binding	translation initiation factor activity	eukaryotic translation initiation factor 3 complex	eukaryotic translation initiation factor 3 complex	translational initiation	translational initiation	translational initiation	translational initiation
PtpAffx.214211.1.S1_at	2.90911	estExt_fgenesh4_pg.C_LG_XVIII0431	acid phosphatase-like protein : purple acid phosphatase - Ipomoea batatas	+	+	+	+	+	+	+	trichocarpa	At5g34850	hydrolase activity	other membranes	unknown biological processes														acid phosphatase activity	protein serine/threonine phosphatase activity	biological process unknown	endomembrane system
PtpAffx.206517.1.S1_at	2.90888	eugene3.00061280	putative protein : similar to unknown protein (gb|AAD25584.1)	+	+	+	+	+	+	+	trichocarpa	At5g58000
PtpAffx.144706.1.S1_at	2.90669	estExt_fgenesh4_pg.C_LG_VIII1862	putative G protein coupled receptor : identical to putative G protein coupled receptor GI:2104224 from [Arabidopsis thaliana]: supported by cDNA: gi_2072987_gb_U95143.1_ATU95143	+	+	+	+	+	+	+	trichocarpa × nigra	At1g48270	developmental processes	other biological processes	other cellular processes	other membranes	receptor binding or activity												mitotic cell cycle	G-protein coupled receptor activity	response to cytokinin stimulus	flower development	maintenance of seed dormancy	membrane
PtpAffx.51307.1.S1_s_at	2.90346	estExt_Genewise1_v1.C_LG_X3843	acetyl-coA dehydrogenase	+	+	+	+	+	+	+	trichocarpa × deltoides	At3g06810	electron transport or energy pathways	other enzyme activity															acyl-CoA dehydrogenase activity	electron transport	oxidoreductase activity
Ptp.1302.1.S1_at	2.90225	estExt_Genewise1_v1.C_LG_VIII1892	putative ribophorin I :	+	+	+		+		+	tremula × tremuloides	At2g01720	cell wall	ER	other cellular processes	other metabolic processes	protein metabolism	transferase activity											oligosaccharyl transferase activity	endoplasmic reticulum	protein amino acid glycosylation	protein amino acid glycosylation	protein amino acid glycosylation	cellulose and pectin-containing cell wall
PtpAffx.57833.1.S1_at	2.90167	grail3.0018002301	hypothetical protein : identical to hypothetical protein GB:AAF81322 GI:8920600 from [Arabidopsis thaliana]	+	+	+	+	+	+	+	trichocarpa	At1g32260	mitochondria	unknown biological processes	unknown molecular functions														molecular function unknown	mitochondrion	biological process unknown
PtpAffx.212377.1.S1_s_at	2.90034	gw1.XIX.2074.1	ABC transporter family protein : similar to breast cancer resistance protein GB:AAC97367 from [Homo sapiens]: supported by cDNA: gi_15292752_gb_AY050810.1_	+	+	+	+	+	+	+	trichocarpa	At1g71960	hydrolase activity	transporter activity															ATPase activity, coupled to transmembrane movement of substances	ATPase activity, coupled to transmembrane movement of substances
PtpAffx.54853.1.S1_a_at	2.89078	estExt_fgenesh4_pg.C_LG_X0983	dynein light subunit lc6	+	+	+	+	+	+	+	trichocarpa	At1g23220	cell organization and biogenesis	other intracellular components	other molecular functions														microtubule motor activity	microtubule associated complex	microtubule-based process
PtpAffx.159935.1.A1_at	2.89058	fgenesh4_pg.C_scaffold_28000302	methylenetetrahydrofolate dehydrogenase :	+	+	+		+		+	tremula × tremuloides	At2g38660	other cellular processes	other enzyme activity	other metabolic processes														catalytic activity	folic acid and derivative biosynthetic process	folic acid and derivative biosynthetic process
PtpAffx.57117.1.A1_at	2.89027	estExt_fgenesh4_pg.C_LG_V1003	amino acid carrier	+	+	+	+	+	+	+	trichocarpa	At1g77380	other membranes	transport	transporter activity														amino acid transmembrane transporter activity	basic amino acid transport	membrane
PtpAffx.204585.1.S1_at	2.88977	estExt_fgenesh4_pg.C_LG_IX0426	expressed protein : :supported by full-length cDNA: Ceres:20834.	+	+	+	+	+	+	+	trichocarpa	At2g21340	chloroplast																chloroplast
PtpAffx.10365.1.A1_at	2.88591	eugene3.00100340	expressed protein : :supported by full-length cDNA: Ceres:19302.	+	+	+	+	+	+	+	trichocarpa	At2g33470	unknown biological processes	unknown cellular components	unknown molecular functions														molecular function unknown	cellular component unknown	biological process unknown
PtpAffx.87993.1.S1_a_at	2.8846	eugene3.00021348	arginase : : supported by cDNA: gi_15450350_gb_AY052276.1_	+	+	+	+	+	+	+	trichocarpa × deltoides	At4g08900	hydrolase activity	other cellular processes	other metabolic processes														arginase activity	arginine catabolic process	arginine catabolic process	polyamine metabolic process	polyamine metabolic process	agmatinase activity
PtpAffx.1025.2.A1_x_at	2.87873	grail3.0066005802	5-methyltetrahydropteroyltriglutamate-homocysteine S-methyltransferase - like protein : 5-methyltetrahydropteroyltriglutamate-homocysteine S-methyltransferase	+	+	+	+	+	+	+	trichocarpa	At5g20980	chloroplast	other cellular processes	other metabolic processes	transferase activity													5-methyltetrahydropteroyltriglutamate-homocysteine S-methyltransferase activity	methionine synthase activity	methionine biosynthetic process	methionine biosynthetic process	chloroplast
PtpAffx.1601.13.S1_a_at	2.8783	fgenesh4_pg.C_LG_X001729	unknown protein : contains Pfam profile: PF00106 short chain dehydrogenase	+	+	+	+	+	+	+	trichocarpa	At3g06060	other enzyme activity	other membranes	other metabolic processes														metabolic process	endomembrane system	oxidoreductase activity
PtpAffx.202510.1.S1_at	2.87323	fgenesh4_pg.C_LG_II002111	putative protein : similar to unknown protein (emb|CAB68190.1)	+	+	+	+	+	+	+	trichocarpa	At5g48040	unknown biological processes																biological process unknown
PtpAffx.24548.1.S1_at	2.87109	estExt_Genewise1_v1.C_LG_VI2501	putative protein : contains similarity to unknown protein (pir||T05429): supported by cDNA: gi_15292792_gb_AY050830.1_	+	+	+		+		+	tremula	At5g06260	other binding	other cellular processes	other metabolic processes	protein metabolism	unknown cellular components												calcium ion binding	cellular component unknown	N-terminal protein myristoylation	N-terminal protein myristoylation	N-terminal protein myristoylation
PtpAffx.63222.1.S1_at	2.86424	grail3.0189002701	putative ubiquinol-cytochrome C reductase complex ubiquinone-binding protein (QP-C) : similar to ubiquinol-cytochrome C reductase complex ubiquinone-binding protein (QP-C) GB:P46269 [Solanum tuberosum]: supported by full-length cDNA: Ceres: 24626.	+	+	+	+	+	+	+	trichocarpa	At3g10860	mitochondria	other enzyme activity	transporter activity														mitochondrion	ubiquinol-cytochrome-c reductase activity	ubiquinol-cytochrome-c reductase activity
PtpAffx.9771.1.A1_at	2.8638	gw1.V.3049.1	putative 2-isopropylmalate synthase : similar to 2-isopropylmalate synthase GB: AAB61598 from [Lycopersicon pennellii]: supported by cDNA: gi_12330686_gb_AF327647.1_AF327647	+	+	+	+	+	+	+	trichocarpa × deltoides	At1g74040	chloroplast	other cellular processes	other metabolic processes	transferase activity													2-isopropylmalate synthase activity	leucine biosynthetic process	leucine biosynthetic process	chloroplast
PtpAffx.147029.1.A1_at	2.86366	eugene3.00140447	molybdopterin biosynthesis CNX3 protein	+	+	+	+	+	+	+	trichocarpa	At1g01290	chloroplast	mitochondria	other cellular processes	other enzyme activity	other metabolic processes												catalytic activity	mitochondrion	Mo-molybdopterin cofactor biosynthetic process	Mo-molybdopterin cofactor biosynthetic process	chloroplast
PtpAffx.31623.1.A1_at	2.86275	eugene3.00181222	putative protein : predicted protein	+	+	+	+	+	+	+	trichocarpa	At4g29870	unknown biological processes	unknown cellular components	unknown molecular functions														molecular function unknown	cellular component unknown	biological process unknown
Ptp.7289.1.S1_at	2.85866	eugene3.00012396	expressed protein : : supported by cDNA: gi_13569549_gb_AF345341.1_AF345341	+	+	+	+	+	+	+	trichocarpa	At2g15220	other biological processes	other membranes															defense response	endomembrane system
PtpAffx.200207.1.S1_s_at	2.85361	fgenesh4_pg.C_LG_I000464	leucine-rich repeat transmembrane protein kinase	+	+	+	+	+	+	+	trichocarpa	At5g48940	kinase activity	nucleotide binding	other cellular processes	other metabolic processes	protein metabolism	signal transduction	transferase activity										protein serine/threonine kinase activity	protein serine/threonine kinase activity	ATP binding	protein amino acid phosphorylation	protein amino acid phosphorylation	protein amino acid phosphorylation	transmembrane receptor protein tyrosine kinase signaling pathway
PtpAffx.15954.1.A1_at	2.84778	estExt_Genewise1_v1.C_2320006	putative glutamate:ornithine acetyltransferase : :supported by full-length cDNA: Ceres:121873.	+	+	+	+	+	+	+	trichocarpa	At2g37500	other cellular processes	other metabolic processes	transferase activity														glutamate N-acetyltransferase activity	arginine biosynthetic process	arginine biosynthetic process
PtpAffx.249.647.S1_at	2.84765	estExt_Genewise1_v1.C_LG_XIX0857	hypothetical protein : predicted by genscan	+	+	+	+	+	+	+	trichocarpa	At1g08580	unknown biological processes	unknown cellular components	unknown molecular functions														molecular function unknown	cellular component unknown	biological process unknown
PtpAffx.12086.1.S1_a_at	2.84313	estExt_fgenesh4_pg.C_LG_VI0260	putative protein : 22kDa peroxisomal membrane protein-like - Homo sapiens	+	+	+	+	+	+	+	trichocarpa	At5g19750	other cytoplasmic components	other intracellular components	other membranes	unknown biological processes	unknown molecular functions												molecular function unknown	peroxisomal membrane	peroxisomal membrane	peroxisomal membrane	biological process unknown
PtpAffx.207969.1.S1_at	2.83802	estExt_fgenesh4_pg.C_LG_VIII0985	hypothetical protein : similar to hypothetical protein GB:AC006836	+	+	+	+	+	+	+	trichocarpa	At2g03810	other cellular processes	other metabolic processes	protein metabolism	unknown cellular components	unknown molecular functions												molecular function unknown	cellular component unknown	N-terminal protein myristoylation	N-terminal protein myristoylation	N-terminal protein myristoylation
PtpAffx.46215.1.S1_a_at	2.83439	eugene3.00700054	expressed protein : similar to C-1 (Homo sapiens) (U41816): supported by full-length cDNA: Ceres: 20276.	+	+	+	+	+	+	+	trichocarpa	At1g08780	other cellular processes	other metabolic processes	protein binding	protein metabolism	unknown cellular components												cellular component unknown	protein folding	protein folding	protein folding	unfolded protein binding
PtpAffx.5159.1.A1_at	2.83431	estExt_fgenesh4_pg.C_LG_I2461	putative cytochrome b5 :	+	+	+	+	+	+	+	trichocarpa	At2g32720	electron transport or energy pathways	other binding	unknown cellular components														cellular component unknown	electron transport	heme binding	transition metal ion binding
PtpAffx.7625.5.A1_at	2.83117	estExt_fgenesh4_pg.C_LG_XI0680	mitochondrial NAD-dependent malate dehydrogenase	+	+	+	+	+	+	+	trichocarpa	At3g15020	mitochondria	other cellular processes	other enzyme activity	other metabolic processes													mitochondrion	glycolysis	glycolysis	tricarboxylic acid cycle intermediate metabolic process	malate metabolic process	malate metabolic process	malate dehydrogenase activity
PtpAffx.205726.1.S1_at	2.8285	gw1.V.1034.1	putative protein : similarity to predicted protein	+	+	+	+	+	+	+	trichocarpa	At3g63430	unknown biological processes	unknown cellular components	unknown molecular functions														molecular function unknown	cellular component unknown	biological process unknown
Ptp.6161.1.S1_at	2.82613	estExt_fgenesh4_pm.C_LG_XIV0326	expressed protein : :supported by full-length cDNA: Ceres:20232.	+	+	+	+	+	+	+	trichocarpa × nigra	At3g62810	other enzyme activity																catalytic activity
PtpAffx.23542.1.S1_at	2.82397	estExt_Genewise1_v1.C_LG_XIV4132	expressed protein : :supported by full-length cDNA: Ceres:8402.	+	+	+	+	+	+	+	trichocarpa	At2g44525	unknown biological processes	unknown molecular functions															molecular function unknown	biological process unknown
Ptp.3333.1.A1_s_at	2.82159	estExt_fgenesh4_pg.C_LG_I0874	monodehydroascorbate reductase	+	+	+		+		+	tremula × tremuloides	At1g63940	electron transport or energy pathways	mitochondria	other enzyme activity														mitochondrion	electron transport	disulfide oxidoreductase activity	oxidoreductase activity
PtpAffx.208722.1.S1_at	2.82098	gw1.X.5535.1	hypothetical protein : predicted by genscan+	+	+	+	+	+	+	+	trichocarpa	At3g23160	unknown biological processes	unknown molecular functions															molecular function unknown	biological process unknown
PtpAffx.204574.1.S1_at	2.81976	estExt_fgenesh4_pg.C_LG_IX0407	kinesin like protein : kinesin-related protein - Xenopus laevis	+	+	+	+	+	+	+	trichocarpa	At4g38950	cell organization and biogenesis	other intracellular components	other molecular functions														microtubule motor activity	microtubule associated complex	microtubule-based process
PtpAffx.216362.1.S1_at	2.81709	fgenesh4_pg.C_scaffold_142000005	hypothetical protein : predicted by genscan and grail	+	+	+	+	+	+	+	trichocarpa	At2g20710	mitochondria	other binding	unknown biological processes														binding	mitochondrion	biological process unknown
Ptp.6576.1.S1_at	2.81692	fgenesh4_pg.C_LG_XII000913	nucleotide diphosphate kinase Ia (emb|CAB58230.1) : : supported by cDNA: gi_3063660_gb_AF058391.1_AF058391	+	+	+	+	+	+	+	euramericana	At5g63310	kinase activity	nucleotide binding	nucleus	other cellular processes	other cytoplasmic components	protein binding	response to abiotic or biotic stimulus	response to stress	signal transduction	transferase activity							nucleoside diphosphate kinase activity	nucleoside diphosphate kinase activity	protein binding	ATP binding	nucleus	cytoplasm	response to UV	red, far-red light phototransduction	red, far-red light phototransduction	auxin mediated signaling pathway	response to hydrogen peroxide
PtpAffx.56736.1.A1_at	2.81618	eugene3.00081354	leucine-rich repeat transmembrane protein kinase	+	+	+	+	+	+	+	trichocarpa × deltoides	At2g02220	kinase activity	nucleotide binding	other binding	other cellular processes	other membranes	other metabolic processes	protein metabolism	receptor binding or activity	signal transduction	transferase activity							peptide receptor activity	peptide receptor activity	protein serine/threonine kinase activity	protein serine/threonine kinase activity	ATP binding	protein amino acid phosphorylation	protein amino acid phosphorylation	protein amino acid phosphorylation	transmembrane receptor protein tyrosine kinase signaling pathway	endomembrane system
PtpAffx.28421.1.S1_at	2.80823	estExt_fgenesh4_pg.C_1470039	c-JUN coactivator protein AJH1 : COP9 complex subunit CSN5-1: identical to Arabidopsis homologs of a c-Jun coactivator AJH1 GI:3641314 from [Arabidopsis thaliana]:supported by full-length cDNA: Ceres:36216.	+	+	+	+	+	+	+	trichocarpa × nigra	At1g22920	cell organization and biogenesis	developmental processes	nucleus	other biological processes	other cellular processes	other intracellular components	other metabolic processes	protein metabolism	response to abiotic or biotic stimulus	unknown molecular functions							protein deneddylation	protein deneddylation	protein deneddylation	molecular function unknown	signalosome	signalosome	photomorphogenesis	photomorphogenesis	response to auxin stimulus	specification of floral organ identity	negative regulation of photomorphogenesis	negative regulation of photomorphogenesis	signalosome assembly	signalosome assembly	signalosome assembly	signalosome assembly	cullin deneddylation	cullin deneddylation	cullin deneddylation
PtpAffx.5661.4.A1_a_at	2.80709	eugene3.00120258	putative protein : :supported by full-length cDNA: Ceres:113484.	+	+	+	+	+	+	+	trichocarpa	At4g27720	other membranes																endomembrane system
PtpAffx.217251.1.S1_at	2.8067	gw1.164.55.1	putative transporter : similar to SV2 related protein GB:AAC78627 from [Rattus norvegicus]: supported by cDNA: gi_15809987_gb_AY054262.1_	+	+	+	+	+	+	+	trichocarpa	At3g13050	other membranes	transport	transporter activity														sugar:hydrogen ion symporter activity	transport	carbohydrate transmembrane transporter activity	membrane
[truncated: 3,547 more rows]
[truncated: 17 more columns]

## Sheet: S2
Additional file 1, Table S2: Mapman analysis of genes with significant differences in transcript levels in P. euphratica compared with P. x canescens. The gene list with AGI annotations obtained after filer 5 was used. For the assignment of genes to categories the Mapman overview which contains 35 categories was used.
[truncated: 2,255 more rows]

[truncated: 2 more sheets: S3, S4]
